# Supplementary material for: Efficacy and safety of a combined treatment of sodium stibogluconate at 20mg/kg/day with upper maximum daily dose limit of 850mg and Paromomycin 15mg/kg/day in HIV negative visceral leishmaniasis patients. A retrospective study, northwest Ethiopia
Source: PLoS Negl Trop Dis. 2021 Aug 31;15(8):e0009713. doi: 10.1371/journal.pntd.0009713 (PMC8437273; doi:10.1371/journal.pntd.0009713)
Supplement: S1 Data — (XLSX) [file pntd.0009713.s003.xlsx]

## Sheet: S1_Data
serno	medregno	ageinyrs	sex	residency	durillness	hfever	hweightlos	hlossappth	psplenomeg	phepatomeg	presenceofcough	presencedema	pjaundice	pbleeding	plymphaden	mdiagnos	parsload	concomitan	ppneumonia	ptb	presenceo2	pdiarrheal	presenceo3	presenceo4	admwt	heightinm	admwbc	admhg	admplatela	admsgpt	admsgot	admtbin	admbun	admcr	admamylase	admspeensi	concomita1	initialtre	outcomeats	padverseev	pvomiting	pnausea	parthralgi	pinjection	praisedtra	ppancreati	raisedcrea	raisedamyl	cardiacarr
4	839425	23	1.00	1	4	1	1	1	1	1	1	1	0	0	0	1	3								42	1.65	1.1	7.6	49	102	201	1.04	15.7	0.7	176	5	0	1	1	1.00	.00	.00	.00	1.00	.00	.00	.00	1.00	.00
18	863922	22	1.00	1	16	1	1	1	1	1	0	0	1	0	0	1	4	1				1			42	1.69	2.3	10.4	45	148	303		8.3	0.9		7	2	1	1	.00	.00	.00	.00	.00	.00	.00	.00	.00	.00
20	849122	19	1.00	1	8	1	1	1	1	1	0	1	0	0	0	2									39	1.69	1.8	6.2	20		84	0.34	11.6	1	118	10	0	1	1	.00	.00	.00	.00	.00	.00	.00	.00	.00	.00
25	784249	25	1.00	1	4	1	1	1	1	1	1	1	0	0	0	1	3	1	1						35	1.62	0.8	6.2	34	122	25		14.7	0.8		8	2	1	3	.00	.00	.00	.00	.00	.00	.00	.00	.00	.00
27	861567	24	1.00	0	2	1	1	1	1	0	0	0	0	0	0	1	5								42	1.7	1.6	8.7	83	19	37	1.06	12.9	1.2		13	0	1	3	1.00	.00	.00	.00	1.00	.00	.00	1.00	.00	.00
28	782746	23	1.00	1	4	1	1	1	1	1	0	1	0	0	0	1	2	1							41	1.62	1.2	6.1	30	42	22		16	0.8		17	2	1	3	1.00	.00	.00	.00	.00	1.00	.00	.00	.00	.00
29	802776	16	1.00	1	4	1	1	1	1	0	0	1	0	0	0	2		1							32		0.9	7.7	35	38			9.1	0.7		10	2	1	1	.00	.00	.00	.00	.00	.00	.00	.00	.00	.00
31	802391	20	1.00	1	12	1	1	1	1	1	1	0	0	0	0	1	2	1				1			42	1.62	2	8.5	37		83		8.9	0.6		9	2	1	1	.00	.00	.00	.00	.00	.00	.00	.00	.00	.00
34	884900	22	1.00	1	4	1	1	1	1	1	0	0	0	1	0	2									36	1.58	0.9	9.2	105				11.7	1		4	0	1	3	.00	.00	.00	.00	.00	.00	.00	.00	.00	.00
36	863192	20	1.00	1	20	1	1	1	1	0	0	0	0	0	0	1	5	1				1	1		36	1.65	8.5	8.4	607	16	61	2.91	15.8	0.82		8	2	3		1.00	.00	.00	.00	.00	1.00	.00	.00	.00	.00
52	864748	25	1.00	0	4	1	1	1	1	0	0	0	1	1	0	1									42	1.68	3.5	14.1	281		33		9	0.85	130	4	0	1	1	1.00	.00	.00	.00	.00	1.00	.00	.00	.00	.00
53	702941	18	1.00	1	12	1	1	1	1	0	1	0	1	0	0	1	4								39	1.6	1.5	7.2	182	24	30	10.7	10.7	0.55	203	11	0	1	4	.00	.00	.00	.00	.00	.00	.00	.00	.00	.00
58	839606	26	1.00	0	3	1	1	1	1	0	1	0	0	1	0	1	1								42	1.68	3.3	13.9	133	87	107	0.43	6	0.8		5	0	1	3	.00	.00	.00	.00	.00	.00	.00	.00	.00	.00
59	839606	24	1.00	1	3	1	0	0	0	0	1	1	0	0	0	1	5	1							42		2.1	7.8	126	6	21		12.9	0.9	266	7	7	1	3	1.00	.00	.00	.00	.00	.00	.00	1.00	1.00	.00
60	697229	26	1.00	1	2	1	1	1	1	0	1	0	0	0	0	1	1	1			1				41	1.48	4.7	6.4	44	50	98		12.9	0.8	125	0	4	1	3	.00	.00	.00	.00	.00	.00	.00	.00	.00	.00
62	860293	20	1.00	1	16	1	1	1	1	1	1	0	0	0	0	1	3	1	1						42	1.57	1.1	6.7	62	29	34	1.3	8.5	1		5	2	1	3	1.00	.00	.00	.00	1.00	1.00	.00	.00	.00	.00
64	844896	18	1.00	1	2	1	1	1	1	0	0	1	0	0	0	1	4								40	1.7	2.4	10.5	89	94	178	1.28	15.6	1		4	0	1	1	1.00	.00	.00	.00	.00	.00	.00	.00	1.00	.00
67	793066	18	1.00	0	4	1	1	1	1	1	0	1	0	0	0	2									41	1.65	2.6	10.1	80	40	45		11.9	0.7		18	0	1	1	1.00	.00	.00	.00	.00	1.00	.00	.00	.00	.00
69	808557	30	1.00	1	2	1	1	1	1	1	1	0	0	0	0	1	2								41	1.64	1.9	10.1	71	27	131		10.6	0.9		8	0	1	2	.00	.00	.00	.00	.00	.00	.00	.00	.00	.00
70	827428	21	1.00	0	4	1	1	1	1	1	1	0	0	0	0	1	2	1							40	1.56	2.4	11.1	152	12	30	1.17	10.9	0.8		10	0	1	1	.00	.00	.00	.00	.00	.00	.00	.00	.00	.00
72	841510	18	1.00	1	16	1	1	1	1	0	0	0	0	0	1	1	3	1							41	1.64	2.1	9.1	50	105	122	1.59	12	0.8		13	3	1	3	.00	.00	.00	.00	.00	.00	.00	.00	.00	.00
79	844882	30	1.00	1	36	1	1	1	1	1	1	0	0	0	0	1	2	1	1						34	1.6	4.1	7	82		99		14.2	0.8	185	9	7	1	1	1.00	.00	.00	.00	.00	.00	.00	.00	1.00	.00
82	699398	27	1.00	1	4	1	1	1	1	0	1	0	0	1	0	1	1	1	1	1				1	40	1.6	9	5.1	15	42	165	1.64	8.6	0.8	303	14	8	1	3	.00	.00	.00	.00	.00	.00	.00	.00	.00	.00
83	694972	38	1.00	1	28	1	1	1	1	0	1	0	1	0	0	1	1								39	1.69	2.1	8.7	70	39	70	0.65	10.5	0.83	124	5	0	1	3	.00	.00	.00	.00	.00	.00	.00	.00	.00	.00
89	807290	20	1.00	1	8	1	1	1	1	0	0	1	1	0	0	1	3								39	1.65	1.3	6.7	81		39		5.6	0.8		3	0	1	3	1.00	.00	.00	.00	.00	1.00	.00	.00	.00	.00
95	889213	30	1.00	1	2	1	1	1	1	0	0	0	0	0	0	2		1							42	1.79	1.4	10.8	33		63		13	1.15		7	3	1	3	.00	.00	.00	.00	.00	.00	.00	.00	.00	.00
98	865250	36	1.00	1	12	1	1	1	1	1	0	1	0	0	0	1	5	1	1						41	1.62	0.9	7.7	40	48	61		15.2	1.1	301	6	2	1	3	.00	.00	.00	.00	.00	.00	.00	.00	.00	.00
114	808224	25	1.00	1	2	1	1	1	1	1	1	0	0	0	0	2		1	1						39	1.57	2.2	7.1	16		108		16.9	1		9	0	1	1	1.00	.00	.00	.00	.00	.00	.00	.00	.00	.00
129	675735	22	1.00	1	4	1	1	1	1	0	1	0	0	0	0	1									39	1.65	2.9	9.9	95	220	308	1.27	9.8	0.7	223	8	0	3		.00	.00	.00	.00	.00	.00	.00	.00	.00	.00
133	680249	27	1.00	1	3	1	1	1	1	0	1	1	1	0	0	1	3	1	1						35	1.55	1.5	9.6	48	43	89	0.7	8.3	0.5	475	5	2	1	2	1.00	.00	.00	.00	.00	1.00	.00	.00	.00	.00
140	750681	23	1.00	1	20	1	1	1	1	0	0	1	1	0	0	1	4								41	1.7	1.1	8.1	67	17	52		19.4	0.17		8	0	4		1.00	.00	.00	.00	.00	1.00	.00	.00	.00	.00
143	691923	22	1.00	1	12	1	1	1	1	1	0	1	0	0	0	1	2								41	1.62	1.4	7.9	50	27	106	0.25	10.2	0.6	339	12	0	1	1	.00	.00	.00	.00	.00	.00	.00	.00	.00	.00
145	707370	22	1.00	1	4	1	1	1	1	0	0	0	0	1	0	1	4	1	1						39		1.3	9.1	85	65	126		4.7	0.5		10	2	1	1	.00	.00	.00	.00	.00	.00	.00	.00	.00	.00
146	649384	30	2.00	0	4	1	0	0	1	1	0	0	0	0	0	2									42	1.5	1	7.5	38	20	33	0.3	10.5	0.6		17	2	1	3	.00	.00	.00	.00	.00	.00	.00	.00	.00	.00
150	670259	28	1.00	1	4	1	1	1	1	1	0	1	0	0	0	1	3	1	1						41	1.62	1.4	9.1	93	18	48	0.6	12.9	0.9		10	3	1	3	.00	.00	.00	.00	.00	.00	.00	.00	.00	.00
152	670627	19	1.00	1	2	1	1	1	1	1	0	0	0	0	0	1	3								37	1.67	2.3	9.5	171	110	175	0.5	8.7	0.5	185	3	0	1	3	.00	.00	.00	.00	.00	.00	.00	.00	.00	.00
156	765411	20	1.00	1	3	1	1	1	1	0	1	0	0	0	0	1	2								40	1.63	1.4	6.9	59	26	63		8.7	1		3	0	1	3	.00	.00	.00	.00	.00	.00	.00	.00	.00	.00
167	683538	28	1.00	1	28	1	1	1	1	1	0	0	0	0	0	1	2								41	1.63	1.6	8.3	41	29	137		18.4	0.8	100	12	0	1	3	.00	.00	.00	.00	.00	.00	.00	.00	.00	.00
177	713979	20	1.00	1	8	1	1	1	1	0	1	1	0	0	0	1	2	1	1						40	1.6	0.9	7	42	56	75	0.48	7.8	0.6		8	2	1	3	1.00	.00	.00	.00	.00	1.00	.00	.00	.00	.00
180	614931	48	1.00	1	2	1	1	1	1	1	1	1	0	0	0	2									42	1.6	1.2	6.5	31	49	117		20.7	0.9	149	9	0	1	3	1.00	.00	.00	.00	.00	1.00	.00	.00	1.00	.00
182	707234	18	1.00	0	4	1	1	1	1	1	0	0	0	1	0	1	3	1			1				40	1.59	1.3	8.8	97	15	86		13.4	0.76		9	4	1	1	1.00	.00	.00	.00	.00	1.00	.00	.00	.00	.00
198	774437	23	1.00	1	3	1	1	1	1	1	1	1	0	0	0	1	3								42	1.62	1.8	10.8	31	39	125	0.4	13.6	0.9		3	0	1	3	.00	.00	.00	.00	.00	.00	.00	.00	.00	.00
211	709807	29	1.00	1	24	1	1	1	1	0	1	0	0	0	0	1	2	1							42	1.65	0.6	6.8	73	70	179		11.3	0.46		4	2	4		.00	.00	.00	.00	.00	.00	.00	.00	.00	.00
219	729299	22	1.00	1	2	1	1	1	1	1	0	0	0	0	0	1	3								42	1.72	1.1	15.7	70	30	145		16.9	1		10	0	4		.00	.00	.00	.00	.00	.00	.00	.00	.00	.00
226	771252	23	1.00	1	4	1	1	0	1	1	1	0	0	0	0	1	5	1							39	1.54	2.5	11.3	85	12	28		5.2	0.8		10	0	1	1	.00	.00	.00	.00	.00	.00	.00	.00	.00	.00
227	728273	20	1.00	1	4	1	1	1	1	0	1	0	0	0	0	1	4	1	1						40	1.68	1.1	4.7	65	35	87		8.6	0.5		8	2	1	3	.00	.00	.00	.00	.00	.00	.00	.00	.00	.00
238	567558	20	1.00	1	4	1	1	1	1	0	0	0	0	1	0	1	3								40	1.68	3.5	12.2	121	32	47		11.7	0.92	193	15	0	1	3	1.00	.00	.00	.00	1.00	.00	.00	.00	1.00	.00
240	705348	16	1.00	1	12	1	1	1	1	1	1	0	0	0	0	1	3	1	1						32	1.53	0.9	6.2	62	34	116	1.1	7.9	0.5		5	2	1	1	.00	.00	.00	.00	.00	.00	.00	.00	.00	.00
267	713524	20	1.00	1	4	1	1	1	1	0	1	0	0	0	0	2		1	1						42	1.61	1.2	6.5	29	83	24		12.4	0.71		10	2	1	3	.00	.00	.00	.00	.00	.00	.00	.00	.00	.00
271	713685	20	2.00	1	4	0	1	1	1	0	0	1	1	0	0	2									42	1.58	5	11.7	145	39	42		5.3	0.5		8	0	1	1	.00	.00	.00	.00	.00	.00	.00	.00	.00	.00
275	704838	25	1.00	0	4	1	0	1	1	0	1	0	0	0	0	1	1								42	1.63	2.1	8.2	37	24	37	0.56	8.1	0.63		11	0	1	1	.00	.00	.00	.00	.00	.00	.00	.00	.00	.00
276	702755	18	1.00	1	3	1	1	1	1	0	1	0	0	1	0	1	3								36	1.65	1.4	7.6	71	16	35	0.35	7.7	0.6		8	0	1	3	.00	.00	.00	.00	.00	.00	.00	.00	.00	.00
288	553670	28	1.00	1	12	1	1	1	1	1	0	0	0	0	0	1	3	1				1			42	1.64	1.7	9.9	102	126	193	1.88	10.4	0.6	100	10	3	1	3	1.00	.00	.00	.00	1.00	.00	.00	1.00	.00	.00
291	559959	15	1.00	0	2	1	1	1	1	0	0	1	0	1	0	2	2	1				1			42	1.66	1.6	7.6	52	45	76		9.7	0.7	96	8	3	1	3	1.00	.00	.00	.00	1.00	.00	.00	.00	.00	.00
293	562181	20	1.00	1	2	1	1	1	1	1	0	1	0	0	0	1	3								42	1.63	1.7	6.1	61	29	41	0.9	8.1	0.68	156	10	0	1	3	1.00	.00	.00	.00	.00	.00	.00	.00	1.00	.00
299	473962	23	1.00	1	2	1	1	1	1	0	0	0	1	0	0	1	1								41	1.65	3.6	9.5	41	13	36	0.42	17.7	1.2	157	17	4	1	1	1.00	.00	.00	.00	.00	1.00	.00	.00	1.00	.00
318	519182	32	1.00	1	2	1	1	1	1	0	1	1	0	1	0	1	2								41	1.58	2.5	9.2	116	69	102	0.41	6.4	1	210	7	0	1	1	1.00	.00	.00	.00	1.00	.00	.00	.00	.00	.00
320	501984	15	1.00	1	3	1	1	1	1	0	0	0	0	0	0	1	2	1							40	1.7	1.9	10.3	38	51	117	1.1	16.2	0.9	233	5	3	1	1	.00	.00	.00	.00	.00	.00	.00	.00	.00	.00
326	488087	16	1.00	0	2	1	1	1	1	0	0	0	0	0	0	1	3								40	1.63	2.1	7	69	20	39	0.68	9.3	0.8	259	8	0	1	3	1.00	.00	.00	.00	.00	1.00	.00	.00	1.00	.00
329	458661	25	1.00	1	12	1	1	1	1	0	1	1	0	0	0	1	2								39	1.66	2.1	14.2	111	42	56	0.4	3.5	1	507	10	0	1	3	1.00	.00	.00	.00	.00	1.00	1.00	.00	.00	.00
333	520952	35	1.00	1	2	1	1	1	1	0	0	1	0	0	0	1	1								41	1.64	1.4	10.4	92	35	110	0.6	5.2	0.9	176	15	0	1	1	1.00	.00	.00	.00	1.00	1.00	.00	.00	.00	.00
334	529119	28	1.00	1	4	1	1	1	1	0	1	1	0	0	0	1	1	1			1				37	1.58	1.7	9.3	79	47	112	0.6	6.8	0.6	306	5	4	1	3	.00	.00	.00	.00	.00	.00	.00	.00	.00	.00
337	511301	18	1.00	1	8	1	1	1	1	0	1	0	0	0	0	1	1	1				1			39	1.65	0.5	13.7	12	10	23		14.5	0.8	145	10	3	1	3	1.00	.00	.00	.00	1.00	.00	.00	.00	.00	.00
342	496335	24	1.00	1	4	1	1	1	1	1	0	0	0	0	0	1	2	1							42	1.7	1.2	8.5	53	96	261	1.8	13.3	0.7	106	14	7	1	3	1.00	.00	.00	.00	.00	1.00	.00	.00	1.00	.00
348	568210	27	1.00	1	12	1	1	1	1	0	1	1	0	0	0	1	1								35	1.63	0.8	4.9	82	70	192		14.8	0.8	236	8	0	1	3	1.00	.00	.00	.00	1.00	1.00	.00	.00	.00	.00
349	601487	18	1.00	1	4	1	1	1	1	0	0	1	1	0	0	1	3								42	1.64	1.2	10.2	78	34	79	0.4	8	0.7	190	12	7	1	1	1.00	.00	.00	.00	1.00	1.00	.00	.00	1.00	.00
357	546795	24	1.00	1	4	1	1	0	1	1	1	0	1	0	0	1	3								39	1.69	2.2	8.7	100	31	49		6.9	0.9	339	8	0	1	1	1.00	.00	.00	.00	.00	1.00	.00	.00	1.00	.00
358	578229	25	1.00	1	4	1	0	1	1	0	0	0	0	1	0	1	2	1							39	1.6	0.7	6.4	67	28	99	1.1	11	0.8	231	6	2	1	3	1.00	.00	.00	.00	.00	1.00	.00	.00	1.00	.00
376	576314	17	1.00	1	12	1	1	1	1	0	1	1	0	1	0	2									40	1.7	3.2	9.8	196	21	75		7	0.7	142	4	0	1	3	1.00	.00	.00	.00	1.00	1.00	.00	.00	.00	.00
377	551420	21	1.00	1	3	1	1	1	1	0	1	0	0	0	0	1	1	1	1						42	1.63	1.1	9.8	76	20	47		8.6	0.82	182	5	2	1	3	1.00	.00	.00	.00	1.00	.00	.00	.00	1.00	.00
382	578625	25	1.00	1	8	1	1	1	1	1	0	0	0	0	0	1	3	1	1						38	1.55	1.4	7.4	28	23	72	0.3	16.6	0.8	215	8	7	1	3	1.00	.00	.00	.00	1.00	1.00	.00	.00	.00	.00
385	560290	25	1.00	1	2	1	1	1	1	1	0	0	1	0	0	1	1	1							39	1.7	1.7	7.2	54	27	73	0.79	18	0.8	57	2	3	1	3	1.00	.00	.00	.00	.00	1.00	.00	.00	.00	.00
396	556816	20	1.00	1	4	1	1	1	1	1	1	1	0	0	0	1	4								38	1.58	1	4.8	17	43	150	1	19.8	0.9	102	13	0	2	3	.00	.00	.00	.00	.00	.00	.00	.00	.00	.00
397	602502	28	1.00	1	8	1	1	1	1	0	1	0	0	0	0	1	1	1	1						42	1.67	1	7	150	59	226	0.59	6.8	0.43	71	9	2	5	3	1.00	.00	.00	.00	.00	.00	.00	.00	1.00	.00
398	565459	20	1.00	1	4	1	1	1	1	1	0	1	0	0	0	1	2								39	1.62	4.9	7.6	9	19	60	0.8	12.1	0.91	94	3	0	1	3	.00	.00	.00	.00	.00	.00	.00	.00	.00	.00
400	550211	6	1.00	0	4	1	1	1	1	0	1	0	0	0	0	1	2								15	1.09	1.8	9.9	248	47	111		13	0.6		4	0	1	3	.00	.00	.00	.00	.00	.00	.00	.00	.00	.00
402		24	1.00	1	4	1	1	1	1	0	1	1	0	0	0	1	3	1						1	42	1.52	1.2	6.4	59	59	285	1.3	18	0.6	88	12	7	1	3	.00	.00	.00	.00	.00	.00	.00	.00	.00	.00
405	658647	13	1.00	0	6	1	1	1	1	0	1	1	0	0	0	1	2								25	1.44	2.1	8.8	125	35	40		11.4	0.54	381	3	0	1	3	1.00	.00	.00	.00	1.00	.00	.00	.00	.00	.00
409	552781	35	1.00	0	8	1	1	1	1	1	1	1	0	0	1	1	3	1							39	1.55	1.9	8	94	100	168	0.39	15.3	0.9	79	2	0	1	1	1.00	.00	.00	.00	.00	1.00	.00	.00	1.00	.00
412	587350	17	1.00	1	8	1	1	1	1	0	0	0	0	0	0	1	1								39	1.61	2	10.4	84	135	96		9.9	0.5	295	10	0	1	3	1.00	.00	.00	.00	1.00	1.00	.00	.00	1.00	.00
413	560132	15	1.00	0	12	1	1	1	1	1	0	0	0	0	0	1	3	1							34	1.59	2.1	7.4	63	65	108	0.52	9.2	0.8	101	12	0	1	3	1.00	.00	.00	.00	1.00	1.00	.00	.00	.00	.00
417	600087	18	1.00	0	1	1	0	0	1	0	1	1	0	1	0	1	1								42	1.63	2	8.7	74	43	128	0.56	5.9		191	4	0	1	1	1.00	.00	.00	.00	1.00	.00	.00	.00	.00	.00
418	565654	24	1.00	1	12	1	1	1	1	0	0	1	0	0	0	1	1	1							41	1.66	3.4	10.7	181	91	169	0.9	7.3	0.68	152	6	3	1	3	1.00	.00	.00	.00	.00	1.00	.00	.00	.00	.00
419	616768	20	1.00	1	16	1	1	1	1	0	1	0	0	0	0	1	1								37	1.6	2.6	7.7	65	10	91		12.6	0.68	94	11	0	1	3	.00	.00	.00	.00	.00	.00	.00	.00	.00	.00
426	634045	20	1.00	1	16	1	1	1	1	0	1	0	0	0	0	1	3	1							38	1.58	1.2	8.1	63	22	48		11.6	0.9	121	13	3	1	3	.00	.00	.00	.00	.00	.00	.00	.00	.00	.00
439	588690	19	1.00	1	12	1	1	1	1	1	1	1	0	1	1	1	3	1	1						39	1.61	0.4	6.1	41	10	36	0.3	14.1	1.1	184	17	2	1	3	.00	.00	.00	.00	.00	.00	.00	.00	.00	.00
445	542936	15	1.00	1	3	1	1	1	1	0	1	0	0	0	0	1	2	1	1						39	1.67	2.1	6.5	138	29	68	0.9	9.6	0.6	250	12	2	1	1	1.00	.00	.00	.00	1.00	.00	.00	.00	.00	.00
447	610361	22	1.00	1	6	1	1	1	1	0	0	0	0	0	1	2		1			1				40	1.59	1.9	10	106	55	63		11.5	1	300	9	4	1	3	1.00	.00	.00	.00	1.00	1.00	.00	.00	1.00	.00
457	548860	22	1.00	1	4	1	1	0	0	0	0	0	1	1	0	1	3	1							39	1.67	1.9	9.2	106	32	85	0.6	14.6	0.72	113	18	7	1	3	1.00	.00	.00	.00	1.00	1.00	.00	.00	1.00	.00
458	653721	17	1.00	0	8	1	1	1	0	0	0	0	0	1	0	2		1	1						37	1.6	3.4	9.5	236	49	83	0.61	8.1	0.7	69	0	2	1	3	1.00	.00	.00	.00	1.00	.00	.00	.00	.00	.00
462	493495	23	1.00	1	8	1	1	1	1	1	1	0	0	0	0	1	1	1							40	1.68	3.4	7.4	121	239	524	1.3	11.2	0.7	151	10	0	1	1	1.00	.00	.00	.00	.00	.00	.00	.00	1.00	.00
473	467112	30	1.00	1	4	1	1	1	1	0	0	0	0	0	0	1	5								40	1.63	2	7	132	31	30	0.72	13.1	0.8	358	5	0	2	3	1.00	.00	.00	.00	.00	.00	.00	.00	1.00	.00
481	572543	15	1.00	1	8	1	1	1	1	0	1	0	0	0	0	1	3	1				1			35	1.62	1.1	6.8	53	15	62	0.7	11.9	0.6	233	7	0	1	1	.00	.00	.00	.00	.00	.00	.00	.00	.00	.00
482	594161	29	1.00	1	2	1	1	1	1	0	1	0	0	0	0	1	2								41	1.76	2	11.6	293	32	53	1.1	20.8	0.11	163	9	0	1	3	.00	.00	.00	.00	.00	.00	.00	.00	.00	.00
486	535759	24	1.00	1	12	1	1	1	1	1	0	0	0	1	0	1	6								40	1.72	1.3	6.5	120	22	11	0.67	16.2	0.9	124	8	0	1	3	1.00	.00	.00	.00	.00	.00	.00	.00	1.00	.00
488	456438	27	1.00	1	4	1	0	0	1	0	0	0	0	0	0	1	3	1						1	38	1.44	2.6	9.4	134	60	60		14.8	0.8	268	14	0	1	3	1.00	.00	.00	.00	1.00	.00	.00	.00	1.00	.00
491	361190	20	1.00	1	4	1	0	0	1	0	0	0	0	0	0	1	1								42	1.56	1.9	9.2	29	23	32		9	0.7	372	22	2	1	3	1.00	.00	.00	.00	.00	.00	.00	.00	.00	.00
494	504032	25	1.00	1	16	1	1	1	1	0	1	0	0	1	0	1	4	1							42	1.67	0.9	6.7	35	77	102	0.63	12.6	0.6	128	17	3	1	1	1.00	.00	.00	.00	1.00	.00	.00	.00	.00	.00
495	492192	25	1.00	1	3	1	1	1	1	1	1	0	0	0	0	1	1		1						40	1.68	0.8	8.6	35	39	47	0.6	11.9	0.7	199	13	2	1	3	1.00	.00	.00	.00	.00	.00	.00	.00	1.00	.00
500	366492	28	1.00	1	4	1	1	1	1	1	1	0	0	0	0	1	2	1							42	1.7	1.4	8.3	432	41	81		8.9	1	91	8	2	1	3	1.00	.00	.00	.00	.00	1.00	.00	.00	.00	.00
508	523111	30	1.00	1	12	1	1	1	1	0	0	1	0	0	0	2									38	1.58	1.2	6.7	37	13	24	6	9.6	0.7	192	10	0	1	3	1.00	.00	.00	.00	1.00	.00	.00	.00	.00	.00
514	387310	18	1.00	1	8	1	1	1	1	0	1	0	0	0	0	1	4	1	1						34	1.6	1.4	10	40	25	53	0.6	8.5	0.7	194	5	7	1	1	1.00	.00	.00	.00	.00	1.00	.00	.00	1.00	.00
516	366755	15	1.00	0	4	1	1	1	1	0	1	0	1	1	0	1	3	1	1						33	1.52	1.8	8.3	77	97	318	7.74	8.1	0.4	124	8	7	4		1.00	.00	.00	.00	.00	1.00	.00	.00	.00	.00
520	384833	15	1.00	1	1	1	0	0	1	1	1	0	1	1	0	1		1	1		1			1	38	1.65	1.8	8	16	122	266	6.63	11	0.5	34	10	6	3		1.00	.00	.00	.00	1.00	1.00	.00	.00	.00	.00
522	292748	23	1.00	1	12	1	1	1	1	0	1	0	0	0	0	1	2	1							38	1.68	1.6	8.3	148	72	230	0.6	5.6	0.6	179	9	3	1	3	.00	.00	.00	.00	.00	.00	.00	.00	.00	.00
526	279654	29	1.00	1	4	1	1	1	1	0	0	0	0	0	0	1	2								42	1.71	1.4	9.5	87	39	102	0.5	11	0.8	233	8	0	1	3	1.00	.00	.00	.00	.00	1.00	.00	.00	1.00	.00
527	319247	18	1.00	0	12	1	1	1	1	0	1	1	0	1	0	1	3								42	1.69	2.2	8.2	51	91	227	0.7	10.3	0.7	134	10	0	1	3	1.00	.00	.00	.00	.00	.00	.00	.00	1.00	.00
533	307672	16	1.00	0	2	1	1	1	1	0	0	1	0	0	0	1	2	1							39	1.7	1.7	7.3	52	37	65	0.5	8.7	0.7	77	11	2	1	3	1.00	.00	.00	.00	.00	.00	.00	.00	1.00	.00
535	297759	24	1.00	1	2	1	1	1	1	0	0	0	0	0	0	1	1								42	1.58	1.9	10.6	64	75	141	0.7	13.1	1	144	10	0	1	1	.00	.00	.00	.00	.00	.00	.00	.00	.00	.00
543	316927	25	1.00	1	12	1	1	1	1	0	0	1	0	0	0	1	3	1							42	1.65	2	6.4	79	76	333		11.2	0.6	141	7	3	1	1	.00	.00	.00	.00	.00	.00	.00	.00	.00	.00
546	303450	18	1.00	1	4	1	0	0	1	0	1	0	0	1	0	1	2	1	1	1					30	1.43	4.4	12.5	106	23	32	1.1	11.7	0.8	169	13	8	1	3	1.00	.00	.00	.00	.00	1.00	.00	.00	.00	.00
550	274672	18	1.00	1	3	1	0	0	1	0	1	0	0	1	0	1	4	1				1			41	1.78	1.9	5.1	41	32	50		8.6	0.6	295	7	2	1	1	1.00	.00	.00	.00	1.00	.00	.00	.00	.00	.00
553	296329	18	1.00	1	3	1	1	1	0	0	1	0	0	0	0	1	5	1							42	1.64	1	8.8	48	84	138	0.4	11.2	0.6	159	7	2	1	3	.00	.00	.00	.00	.00	.00	.00	.00	.00	.00
566	306108	18	1.00	1	2	1	1	1	1	0	1	0	0	0	0	1	4								41	1.64	1.9	5.9	150	17	26	0.3	7.6	0.4	141	5	0	1	3	1.00	.00	.00	.00	1.00	.00	.00	.00	.00	.00
568	287880	20	1.00	1	12	1	1	1	1	0	1	0	0	1	0	1	1	1							42	1.64	2.2	9.7	28	53	248		18.4	0.9	283	11	2	1	3	1.00	.00	.00	.00	1.00	.00	.00	.00	1.00	.00
571	324247	25	1.00	1	4	1	1	1	1	0	1	0	0	0	0	1	4	1							41	1.59	1.1	4.9	51	8	15	0.7	8.8	0.8	77	11	7	1	3	.00	.00	.00	.00	.00	.00	.00	.00	.00	.00
573	265500	20	1.00	1	8	1	1	1	1	1	0	1	0	1	0	1	4								39	1.67	2.5	8.6	91	22	31		8.7	0.6	542	17	0	1	1	1.00	.00	.00	.00	1.00	.00	.00	.00	1.00	.00
578	304089	17	1.00	1	8	1	1	1	1	0	0	0	1	1	0	1	5	1				1			40	1.6	1.8	8.2	130	47	59		12.7	0.6	159	8	7	1	1	1.00	.00	.00	.00	.00	1.00	.00	.00	1.00	.00
580	317359	17	1.00	1	4	1	1	1	1	0	1	0	0	0	0	1	4								39	1.55	2.2	7.8	64	14	40		11.1	0.9	211	14	0	1	3	.00	.00	.00	.00	.00	.00	.00	.00	.00	.00
593	290691	20	1.00	1	16	1	1	1	1	0	0	0	0	0	0	1	3	1							36	1.68	0.7	5.6	109	20	98		10.4	0.6	87	10	2	1	3	.00	.00	.00	.00	.00	.00	.00	.00	.00	.00
595	218519	18	1.00	1	4	1	1	1	1	0	0	1	0	1	0	1	4	1							40	1.68	0.9	7	46	37	165	1.2	10.4	0.7	153	13	7	1	1	1.00	.00	.00	.00	1.00	.00	.00	.00	1.00	.00
602	277037	20	1.00	0	12	1	1	1	1	0	0	0	0	0	0	1	3		1						38	1.64	1.9	8.2	145	54	92		11	0.7	119	5	0	1	3	1.00	.00	.00	.00	.00	.00	.00	.00	1.00	.00
609	278764	14	1.00	0	16	1	1	1	1	1	1	0	0	1	0	1	3	1	1						31	1.55	1.8	8.4	168	24	56	0.6	7.4	0.7	174	16	2	1	3	1.00	.00	.00	.00	.00	.00	.00	.00	1.00	.00
612	283577	19	1.00	1	8	1	1	1	1	0	1	1	0	0	0	1	1	1							35	1.71	1.4	4.8	85	22	116	0.5	12	0.6	221	2	2	1	3	.00	.00	.00	.00	.00	.00	.00	.00	.00	.00
614	309686	20	1.00	1	8	1	1	1	1	0	1	0	0	0	0	1	2	1	1						42	1.7	1.7	7.2	132	12	23		11.6	0.9		11	4	1	3	1.00	.00	.00	.00	1.00	.00	.00	.00	.00	.00
619	307790	18	1.00	1	12	1	1	1	1	0	0	0	0	0	0	1	2								35	1.63	1.3	7.6	103	59	131	0.6	11.3	0.7	320	10	0	1	3	1.00	.00	.00	.00	.00	.00	.00	.00	1.00	.00
620	317636	22	1.00	1	12	1	1	1	1	0	0	0	0	0	0	1	3								41	1.66	1.5	11.6	61	83	317		17.7	1.1	300	10	0	1	1	1.00	.00	.00	.00	1.00	.00	.00	.00	.00	.00
631	273133	18	1.00	0	3	1	1	1	0	0	0	0	0	1	0	1	1	1	1		1				36	1.58	1.7	11.3	45	103	157	0.3	5.3	0.6	421	0	6	1	3	1.00	1.00	.00	.00	.00	.00	.00	.00	1.00	.00
639	301972	22	1.00	1	4	1	1	1	1	1	1	0	0	0	0	1	3	1							42	1.65	0.8	11	66	26	115	0.7	21	1.1	350	13	2	1	3	.00	.00	.00	.00	.00	.00	.00	.00	.00	.00
642	288641	37	1.00	1	4	1	1	1	1	0	0	0	0	0	0	1	2	1			1				42	1.65	1.1	7.7	57	22	67		9.6	0.8	139	8	6	1	3	1.00	.00	.00	.00	.00	1.00	.00	.00	.00	.00
656	380724	18	1.00	1	12	1	1	1	1	1	0	0	0	1	0	1	3	1				1			42	1.67	1.5	8.8	91	42	71		9.7	1.1	168	15	2	1	3	.00	.00	.00	.00	.00	.00	.00	.00	.00	.00
659	364747	17	1.00	1	8	1	1	1	1	0	1	0	0	0	0	1	1								42	1.68	2.3	8.8	85	58	80		3.8	1.1	330	8	0	1	1	1.00	.00	.00	.00	.00	.00	.00	.00	1.00	.00
660	383338	23	1.00	1	3	1	1	1	1	0	1	0	1	0	0	1	3	1							40	1.65	1.8	8.5	102	41	99	0.6	8.3	0.9	181	15	3	5	3	1.00	.00	.00	.00	1.00	.00	.00	1.00	1.00	.00
662	384509	16	1.00	1	8	1	1	1	1	0	1	0	1	1	0	1	2	1	1						36	1.6	1.9	8.3	103	30	87	0.8	10	0.9	40	5	2	2	3	1.00	.00	.00	.00	.00	.00	.00	.00	.00	.00
669	378802	22	1.00	1	2	1	1	1	1	0	1	0	0	0	0	1	3	1				1			41	1.54	2	8.4	59	20	32	1	10.2	0.7	305	12	3	1	1	1.00	.00	.00	.00	.00	1.00	.00	.00	1.00	.00
680	391855	22	1.00	1	4	1	1	1	1	0	1	0	0	0	0	1	4								40	1.65	1.5	6.3	81	24	31	1.1	12.1	1	386	14	0	1	3	1.00	.00	.00	.00	1.00	1.00	.00	.00	1.00	.00
691	388814	31	1.00	0	12	1	1	1	1	1	1	1	0	1	0	1	3								41	1.64	1.2	7.6	51	41	91	0.48	15.9	0.9	122	12	0	1	3	.00	.00	.00	.00	.00	.00	.00	.00	.00	.00
692	384713	16	1.00	1	20	1	1	1	1	0	0	0	1	0	0	1	2	1							36	1.55	3.6	7.2	31	103	273	1.4	11.5	0.9	641	6	2	1	3	1.00	.00	.00	.00	1.00	.00	.00	.00	.00	.00
696	375279	25	1.00	1	8	1	1	1	1	0	1	0	0	0	0	1	3								41	1.64	2.2	8.8	149	131	131			0.8	235	6	0	1	3	1.00	.00	.00	.00	1.00	.00	.00	.00	.00	.00
715	279803	18	1.00	1	12	1	1	1	1	1	1	1	0	0	0	1	1	1							32	1.58	2.1	6.7	56	41	178	1.4	54.3	2.5	357	9	2	1	3	1.00	1.00	.00	.00	.00	.00	.00	.00	1.00	.00
716	295204	18	1.00	1	2	1	1	1	1	1	0	0	1	1	0	1	3								42	1.67	1.8	7.8	73	35	71	0.9	12.3	0.9	241	7	0	1	3	.00	.00	.00	.00	.00	.00	.00	.00	.00	.00
720	503815	22	1.00	1	8	1	1	1	1	0	0	0	0	0	0	1	6								37	1.62	1.2	5.3	104	23	37		10.5	0.9	97	20	0	1	3	.00	.00	.00	.00	.00	.00	.00	.00	.00	.00
722	532846	30	1.00	1	3	1	1	1	1	0	1	0	0	0	0	1	3	1	1	1					38	1.64	1.7	5.4	12	28	40		23	1.2	174	16	8	3		1.00	.00	.00	.00	.00	.00	.00	.00	1.00	.00
725	485797	21	1.00	1	16	1	0	0	1	1	1	0	0	0	0	1	1								41	1.69	3	11.7	130	17	33	1.77	9.5	1	154	6	0	1	1	.00	.00	.00	.00	.00	.00	.00	.00	.00	.00
726	493512	23	1.00	1	2	1	0	0	1	0	1	0	0	1	0	1	2	1	1						41	1.6	2.5	8.2	32	18	82	0.8	14.1	0.7	95	6	2	1	3	1.00	.00	.00	.00	.00	.00	.00	.00	1.00	.00
732	478708	25	1.00	1	8	1	0	1	1	0	1	0	0	0	0	1	1	1			1				40	1.63	1	9.6	22	140	435	0.6	13.8	0.8	1257	9	6	1	3	.00	.00	.00	.00	.00	.00	.00	.00	.00	.00
733	526097	20	1.00	1	2	1	1	1	1	0	0	0	0	0	0	1	3								39	1.6	2.1	6.6	59	13	36	0.62	6.9	0.9	155	5	0	1	3	1.00	.00	.00	.00	.00	.00	.00	.00	1.00	.00
741	452727	26	1.00	0	3	1	1	1	1	0	0	1	0	0	0	1	1								40	1.6	6	13.4	147	21	34	0.86	12.5	0.8	139	5	0	1	1	1.00	.00	.00	.00	.00	1.00	.00	.00	.00	.00
745	528088	20	1.00	1	20	1	1	1	1	0	0	0	0	0	0	1	5	1							41	1.65	2.2	8.3	112	46	53	0.6	12.5	0.9	133	12	3	1	3	1.00	.00	.00	.00	.00	1.00	.00	.00	.00	.00
757	499851	16	1.00	1	8	1	1	1	1	0	0	0	0	0	0	1	2								38	1.74	1.6	11.3	51	74	92	0.69	15.8	0.8	191	11	0	1	3	1.00	.00	.00	.00	.00	1.00	.00	.00	1.00	.00
758	470311	18	1.00	1	12	1	1	1	1	0	1	0	0	0	0	1	1	1							34	1.59	3.2	9.2	243	74	127	0.7	6.1	0.6	192	4	3	1	3	1.00	.00	.00	.00	.00	1.00	.00	.00	.00	.00
759	485671	25	1.00	1	4	1	1	1	1	0	1	0	0	0	0	1	2	1	1						38	1.73	1.4	7.6	50	54	172	2.05	21.6	0.5	288	16	2	1	3	1.00	1.00	1.00	.00	.00	1.00	1.00	1.00	1.00	.00
761	492558	25	1.00	1	12	1	1	1	1	0	1	0	0	0	0	1	2	1				1			39	1.59	1.2	6.5	69	88	120	1.1	11.6	0.9	265	9	2	1	3	1.00	.00	.00	.00	.00	1.00	.00	.00	.00	.00
766	477659	30	1.00	1	8	1	1	1	1	0	0	0	0	0	0	1	3								41	1.62	1.6	7.1	44	35	70	0.8	12.5	1	236	13	0	1	3	.00	.00	.00	.00	.00	.00	.00	.00	.00	.00
775	469032	20	1.00	1	4	1	1	1	1	1	1	1	1	0	0	1	4								41	1.59	1.3	8	74	63	105	2.45	4.3	0.7	105	18	2	2	3	1.00	1.00	.00	.00	.00	1.00	.00	.00	1.00	.00
787	593493	15	1.00	1	12	1	1	1	1	0	0	0	0	0	0	1	1	1					1		38	1.58	1.8	8.8	221	29	104	0.35	16.2	0.75	209	7	7	1	1	1.00	.00	.00	.00	.00	1.00	.00	.00	.00	.00
791	493104	28	1.00	1	2	1	1	1	1	1	1	0	0	1	0	1	5	1						1	39	1.69	1.2	9	51	72	187	1.2	29	1.1	347	5	2	1	1	.00	.00	.00	.00	.00	.00	.00	.00	.00	.00
793	362975	18	1.00	1	4	1	1	1	1	1	1	0	1	0	0	2		1			1				39	1.62	2.3	9.1	152	22	33		21.9	0.8	306	4	4	1	3	1.00	.00	.00	.00	.00	.00	.00	.00	1.00	.00
804	391480	15	1.00	1	24	1	1	1	1	0	1	0	0	0	0	1	1	1						1	29	1.58	1.3	7.7	46	23	128		9.1	0.7	112	7	2	1	3	.00	.00	.00	.00	.00	.00	.00	.00	.00	.00
805	383767	22	1.00	1	2	1	1	1	1	1	1	0	1	0	0	2									42	1.67	2.2	3.4	36	113	177	1.04	12.7	0.8	389	7	0	3		.00	.00	.00	.00	.00	.00	.00	.00	.00	.00
807	368104	20	1.00	1	2	1	1	1	1	0	0	0	0	0	0	1	1	1	1						42	1.64	1.2	7.2	50	103	299		11.6	0.8	273	4	2	1	1	.00	.00	.00	.00	.00	.00	.00	.00	.00	.00
813	365213	20	1.00	1	4	1	1	1	1	0	1	0	0	0	0	1	1								36	1.64	1	7.5	56	23	48		15.5	0.9	200	10	0	1	3	.00	.00	.00	.00	.00	.00	.00	.00	.00	.00
821	365122	26	1.00	1	12	1	1	1	1	0	0	0	1	0	0	1	4								40	1.62	3.3	11.3	102	233	232		8.1	0.9	312	7	0	1	3	1.00	.00	.00	.00	.00	1.00	.00	.00	1.00	.00
825	515964	20	1.00	0	2	1	1	1	1	0	0	0	0	0	1	1	2	1							39	1.63	2.5	9.4	68	15	30	0.55	5.5	0.7	74	14	7	1	3	1.00	.00	.00	.00	.00	1.00	.00	.00	.00	.00
830	399174	22	1.00	1	8	1	1	1	1	0	0	0	0	0	0	1	2	1							42	1.69	1.2	8.4	48	35	54	0.52	20.4	0.9	258	7	2	1	3	1.00	.00	.00	.00	.00	1.00	.00	1.00	1.00	.00
831	364969	24	1.00	0	4	1	1	1	1	0	1	1	1	0	0	1	2	1	1						39		1.3	6.9	19	77	184	1.82	82.3	1.02		6	2	1	3	1.00	.00	.00	.00	.00	1.00	.00	.00	.00	.00
839	367236	30	1.00	1	8	1	1	1	1	0	1	0	0	0	0	1	4	1							29	1.87	10	8.6	59	108	222		20.1	0.9	301	16	2	1	3	1.00	.00	.00	.00	1.00	.00	.00	.00	.00	.00
841	473292	17	1.00	1	4	1	1	1	1	0	0	0	0	0	0	1	3	1							42	1.67	0.5	4.9	108	21	60	0.65	7.9	0.8		10	2	1	3	1.00	.00	.00	.00	.00	1.00	.00	.00	.00	.00
843	312640	39	1.00	0	16	1	1	1	1	0	1	0	0	0	0	1	1	1					1		39	1.7	6.7	10.7	566	42	24	0.5	5.8	1	189	4	7	4		1.00	1.00	1.00	.00	.00	.00	.00	.00	.00	.00
852	384277	29	1.00	1	16	1	1	1	1	1	0	0	0	1	0	1	3	1							42	1.6	1.2	9.3	97	10	22	0.3	10.4	1.1	347	7	0	1	3	1.00	.00	.00	.00	.00	.00	.00	.00	1.00	.00
853	377068	30	1.00	1	4	1	1	1	1	1	1	0	1	0	0	1	1	1	1						37	1.68	0.4	4.2	23	17	86	0.67	19.3	0.67		8	2	1	3	1.00	.00	.00	.00	.00	1.00	.00	.00	.00	.00
859	364006	15	1.00	1	4	1	1	1	1	0	1	0	0	0	0	1	2								30	1.56	2	7.1	94	121	216		4	1	312	4	0	1	1	1.00	.00	.00	.00	.00	1.00	.00	.00	.00	.00
860	399537	25	1.00	1	4	1	1	1	1	1	1	0	0	0	0	1	1	1							41	1.62	1.3	6.5	74	94	160	0.91	11.7	1	76	4	7	1	3	1.00	.00	.00	.00	1.00	1.00	.00	.00	.00	.00
865	401419	25	1.00	1	8	1	1	1	0	0	1	0	0	0	0	1	1	1	1						42	1.66	1.3	5.3	55	23	29	0.6	8.3	0.9	261	0	7	1	3	1.00	.00	.00	.00	.00	1.00	.00	.00	.00	.00
868	376652	28	1.00	1	12	1	1	1	0	0	1	0	0	1	0	1	3								42	1.68	1.6	5.7	33	38	113	2.3		0.8	135	0	0	1	3	1.00	.00	.00	.00	.00	1.00	.00	.00	.00	.00
870	393145	16	1.00	1	4	1	1	1	1	0	1	0	0	0	0	1	1	1	1						38	1.52	3.1	6.3	65	14	28	1.2	12.7	0.8	185	22	7	1	1	1.00	.00	.00	.00	.00	1.00	.00	.00	.00	.00
884	400019	18	1.00	1	8	1	1	1	1	0	1	0	0	0	0	1	1	1	1				1		37	1.6	1.7	7.6	38	26	41	1.2	8.4	1	104	9	2	4		1.00	.00	.00	.00	.00	1.00	.00	.00	.00	1.00
886	271050	22	1.00	1	6	1	1	1	1	1	0	1	0	1	0	1		1							41	1.65	2.8	8.1	148	19	12	0.8	9.7	0.7	194	9	3	1	3	1.00	.00	.00	.00	1.00	.00	.00	.00	.00	.00
892	191812	16	1.00	1	8	1	1	1	1	1	0	0	0	0	0	1	5	1							42	1.68	1.4	6.7	60	27	77		14.9	0.6	137	14	7	1	1	1.00	.00	.00	.00	1.00	.00	.00	.00	1.00	.00
894	293145	16	1.00	0	8	1	1	1	1	1	1	0	0	0	0	1	2	1	1						34	1.5	7	10.1	375	30	43	0.32	8.4	1.1	256	7	2	1	3	1.00	.00	.00	.00	.00	.00	.00	.00	1.00	.00
898	216251	25	1.00	1	12	1	1	1	1	1	0	1	0	1	0	1	3								41	1.68	0.7	4.5	3	18	24	1.6	7.18	0.7	251	12	0	1	3	1.00	.00	.00	.00	1.00	.00	.00	1.00	.00	.00
913	179693	15	1.00	0	8	1	1	1	1	1	0	0	0	1	0	1	1	1							33	1.48	2.9	7.7	137	28	61	0.2	13.5	0.7	313	10	0	1	3	1.00	.00	.00	.00	1.00	.00	.00	.00	.00	.00
916	216848	17	1.00	1	4	1	1	1	1	0	0	0	0	0	0	1	6	1	1						36	1.52	1.8	6.2	60	18	22	0.4	12.4	1	233	12	2	1	1	1.00	.00	.00	.00	1.00	.00	.00	.00	.00	.00
927	232338	19	1.00	1	4	1	1	1	1	0	1	0	1	0	0	1	2	1							29	1.56	2.8	9	109	245	647	4.6	7.7	0.4	60	6	0	1	1	1.00	.00	.00	.00	1.00	.00	.00	.00	.00	.00
929	224361	21	1.00	1	20	1	1	1	1	0	0	0	0	1	0	1	4								41	1.6	1.5	8.1	190	69	110	0.4	9.3	0.8	194	7	0	2	3	1.00	.00	.00	.00	1.00	.00	.00	.00	.00	.00
932	237140	18	1.00	1	4	1	1	1	1	0	0	1	0	0	0	1	3								30	1.65	2.3	9.5	122	23	94	1.1	11	0.3	146	8	0	1	3	1.00	.00	.00	.00	1.00	.00	.00	.00	.00	.00
937	233866	14	1.00	1	12	1	1	1	1	0	1	0	0	1	0	1	2								28	1.47	3	5.8	32	51	126	1	9.5	0.5	144	9	2	1	3	1.00	.00	.00	.00	.00	.00	.00	.00	1.00	.00
939	184158	21	1.00	0	8	1	1	1	1	0	0	1	0	1	0	1	1								42	1.65	1.4	9	46	29	98	0.7	17.5	1	328	3	0	1	3	1.00	.00	.00	.00	1.00	.00	.00	.00	1.00	.00
941	191590	20	1.00	1	8	1	1	1	1	0	0	1	0	0	0	1	3								34	1.58	1.5	8.8	81	67	100	0.3	19.1	0.9	89	17	0	1	3	1.00	.00	.00	.00	.00	.00	.00	.00	1.00	.00
944	180625	55	1.00	1	12	1	1	1	1	0	1	0	0	0	0	1	4								42	1.7	1.7	10	112	24	74	0.5		0.5		16	0	1	3	1.00	.00	.00	.00	1.00	1.00	.00	.00	.00	.00
958	179283	18	1.00	1	4	1	1	1	1	1	1	0	1	0	0	1	2	1					1		39	1.73	1.4	5.7	38	56	239	3.8		0.7	38	8	2	4		1.00	1.00	.00	.00	.00	.00	.00	.00	.00	.00
961	213875	18	1.00	1	12	1	1	1	1	0	1	1	0	0	0	1	2	1							41	1.64	0.8	7	119	6	21	0.5	7.5	0.6	133	3	2	1	1	1.00	.00	.00	.00	1.00	.00	.00	.00	.00	.00
966	213652	19	1.00	1	2	1	1	1	1	0	0	0	0	0	0	2		1	1		1				40	1.56	0.9	6.3	25	20	26	0.7	6.8	0.8	147	6	6	1	1	1.00	.00	.00	.00	1.00	.00	.00	.00	.00	.00
978	235929	11	1.00	1	4	1	1	1	1	1	0	0	0	0	0	1	5								21	1.3	1.6	9	69	36	89	6	10.2	0.5	67	11	0	3		1.00	.00	.00	.00	1.00	1.00	.00	1.00	1.00	.00
983	227558	21	1.00	1	12	1	1	1	1	0	1	0	0	0	0	1	2								33	1.44	2.8	9	140	23	49	0.8	10.8	0.6	150	14	0	1	3	.00	.00	.00	.00	.00	.00	.00	.00	.00	.00
985	781615	20	1.00	1	8	1	1	1	0	1	0	1	0	0	0	2									42	1.65	1.7	10.1	266	292	283		6.7	0.7		0	0	1	1	.00	.00	.00	.00	.00	.00	.00	.00	.00	.00
986	384063	20	1.00	0	2	1	1	1	1	1	0	0	0	0	0	1	3	1							32	1.5	2.7	10.2	89	63	88	0.76	11.4	0.8	281	8	0	4		1.00	.00	.00	.00	.00	.00	1.00	1.00	1.00	.00
991	178404	12	1.00	0	3	1	1	1	1	1	0	1	0	0	0	1	3								25	1.37	1.2	8.2	120	124	216		13.2	0.8	264	9	0	1	3	1.00	.00	.00	.00	1.00	.00	.00	.00	.00	.00
992	215020	42	1.00	1	5	1	1	1	1	1	1	1	0	1	0	1	2								42	1.65	0.7	6.3	21	18	81		13.6	0.8	389	8	0	1	3	.00	.00	.00	.00	.00	.00	.00	.00	.00	.00
993	179277	37	1.00	1	12	1	1	1	1	0	1	0	0	0	0	1	3								37	1.64	1.1	9.7	45	29	85			0.7	76	12	0	1	3	1.00	.00	.00	.00	1.00	.00	.00	.00	.00	.00
994	173578	18	1.00	1	8	1	1	1	1	0	1	1	0	0	0	2		1					1		38	1.54	1.1	5.5	33	166	387	1.1	7.3	0.8	89	11	2	1	3	.00	.00	.00	.00	.00	.00	.00	.00	.00	.00
996	174496	18	1.00	0	16	1	1	1	1	0	0	0	0	1	0	1	3	1						1	38	1.67	1.8	5.5	111	31	58		12	0.78		5	2	1	3	1.00	.00	.00	.00	1.00	.00	.00	.00	.00	.00
997	182017	25	1.00	1	8	1	1	1	1	0	1	0	0	0	1	1	6	1	1						34	1.55	2.7	7.7	48	12	23	1.5	15	0.73	191	3	2	1	3	1.00	.00	.00	.00	1.00	.00	.00	.00	.00	.00
998	234120	20	1.00	1	4	1	1	1	1	0	1	0	0	0	0	1	3								42	1.65	2.1	12.4	54	176	280		15.1	0.9	159	7	0	1	3	1.00	.00	.00	.00	1.00	.00	.00	1.00	.00	.00
999	182981	25	1.00	1	4	1	1	1	1	1	1	0	0	0	0	1	1	1	1						42	1.62	1.7	6.8	97	12	24	0.59	14.4	0.3	693	8	2	1	3	1.00	.00	.00	.00	1.00	.00	.00	.00	.00	.00
1	795851	23	1.00	1	8	1	1	1	1	0	1	0	0	0	0	2		1				1			45	1.73	1.4	9.3	18	17	51		15.5	1.1		12	3	1	1	1.00	.00	.00	.00	1.00	.00	.00	.00	.00	.00
2	881249	29	1.00	1	4	1	1	1	1	1	0	1	0	1	0	1	5								57	1.63	2.8	7.7	42	54	190		34.7	0.77		7	0	5	4	1.00	.00	.00	.00	.00	.00	.00	1.00	.00	.00
3	873262	22	1.00	1	4	1	1	1	1	1	1	1	1	1	0	2		1				1			52	1.66	1.3	8.7	99		170	3.7	11	0.5	133	12	3	1	4	.00	.00	.00	.00	.00	.00	.00	.00	.00	.00
5	870853	50	1.00	1	12	1	1	1	1	0	0	0	0	0	0	1	1								46	1.62	2.4	9.8	84	44	115	1.48	8.2	0.8	273	11	3	1	3	.00	.00	.00	.00	.00	.00	.00	.00	.00	.00
6	825419	18	1.00	1	3	1	1	1	1	0	1	1	0	0	0	2		1				1			57	1.76	0.7	7.5	19	49	127	0.3	12.4	0.5		12	2	1	3	.00	.00	.00	.00	.00	.00	.00	.00	.00	.00
7	788788	20	1.00	1	12	1	1	1	0	0	1	1	0	0	0	1	2								45	1.82	1.6	10.9	82	55	99		14	1.2		8	3	1	3	1.00	.00	.00	.00	.00	1.00	.00	.00	.00	.00
8	807030	18	1.00	1	3	1	1	1	1	0	1	0	0	0	0	1	4	1							47	1.62	1	7.8	43	48	82	0.4		0.8		12	2	1	3	.00	.00	.00	.00	.00	.00	.00	.00	.00	.00
9	855211	20	1.00	0	4	1	1	1	1	0	0	0	0	0	0	1	1								50	1.74	1.4	6.8	28	39	59		16.7	0.9	641	20	0	1	1	1.00	.00	.00	.00	.00	.00	.00	.00	1.00	.00
10	804519	27	1.00	1	4	1	1	1	1	1	0	0	0	0	0	2									52	1.67	2.6	10.5	16		159		9.5	1.1		9	2	1	3	1.00	.00	.00	.00	.00	1.00	.00	.00	.00	.00
11	802904	27	1.00	1	3	1	1	1	1	0	1	0	0	1	0	1	2	1							53	1.73	0.6	7.4	70		100		24.5	0.8		9		1	1	1.00	.00	.00	.00	.00	.00	.00	.00	.00	.00
12	841681	16	1.00	0	16	1	1	1	1	0	0	0	1	1	0	1		1							48	1.74	8.5	12	174		44		8.7	0.7	165	10	0	1	3	1.00	.00	.00	.00	1.00	.00	.00	.00	.00	.00
13	794132	23	1.00	1	3	1	1	1	0	0	0	0	0	1	0	1	1	1	1						56	1.8	1.1	8.7	108	113	68		11.3	1.3		7	2	1	3	1.00	.00	.00	.00	1.00	.00	.00	.00	.00	.00
14	873262	22	1.00	1	1	1	0	1	1	0	1	0	1	0	0	2						1			52	1.66	1.8	10.8	108		170	3.7	11.7	0.5	133	10	3	1	1	1.00	.00	.00	.00	1.00	.00	.00	.00	.00	.00
15	882402	22	1.00	1	8	1	1	1	1	1	0	1	0	0	0	1	1	1			1				46	1.65	2.8	11.8	79	115	163	0.82	7.7	0.72		4	3	1	3	1.00	.00	.00	.00	.00	1.00	.00	1.00	.00	.00
16	817312	18	1.00	1	4	1	1	1	1	0	0	0	0	0	0	2		1							49	1.7	1.2	10.5	27				7.1	0.9		11	2	1	3	.00	.00	.00	.00	.00	.00	.00	.00	.00	.00
17	832122	20	1.00	1	12	1	1	1	1	0	0	0	1	1	0	2		1							48	1.7	1	5.7	12	132		3.06		0.42	375	17	2	1	3	.00	.00	.00	.00	.00	.00	.00	.00	.00	.00
19	860982	30	1.00	1	16	1	1	1	1	0	0	0	0	0	0	1	2	1	1						56	1.88	1.6	9.3	37		124	0.8	15.5	0.9	114	6	2	1	3	1.00	.00	.00	.00	1.00	.00	.00	.00	.00	.00
21	815827	19	1.00	1	4	1	1	1	1	0	0	1	0	0	0	2									48	1.7	1.1	7.4	32	3652	119		13.4	0.9		8	5	1	3	1.00	.00	.00	.00	1.00	.00	.00	.00	.00	.00
22	900682	30	1.00	1	4	1	1	1	1	0	0	0	0	0	0	2		1							52	1.7	18.9	5.5	19	30	147		11.1	0.84		9	2	1	3	.00	.00	.00	.00	.00	.00	.00	.00	.00	.00
23	844308	18	1.00	1	4	1	1	1	1	1	0	0	0	0	0	2									46	1.76	1.5	9.6	45	32	154		18.1	0.7		13	0	1	3	.00	.00	.00	.00	.00	.00	.00	.00	.00	.00
24	808286	30	1.00	0	8	1	1	1	1	1	0	0	0	0	0	2		1			1				54	1.68	2.6	4.7	88	14	26		10	1.1		12	0	1	3	1.00	.00	.00	.00	1.00	1.00	.00	.00	.00	.00
26	831814	22	1.00	1	1	1	1	1	1	0	1	1	0	0	0	1	1	1	1						43	1.72	2.7	11.3	18	275	115		17.1	0.9		8	0	1	1	.00	.00	.00	.00	.00	.00	.00	.00	.00	.00
30	875368	24	1.00	1	2	1	1	1	1	1	0	0	0	0	0	1	2	1	1						60	1.63	0.7	5.9	21	37	235	1.9	13.6	1	191	7	2	1	3	1.00	.00	.00	.00	.00	.00	.00	.00	1.00	1.00
32	830597	18	1.00	1	3	1	1	1	1	0	1	0	0	1	0	1		1							51	1.67	0.8	4.5	11	57	163		11	0.8		15	3	1	1	1.00	.00	.00	.00	.00	.00	.00	1.00	.00	.00
33	796192	24	1.00	1	4	1	1	1	1	0	1	0	0	0	0	2		1				1			43	1.73	7.8	9.6	112		30		17.7	0.8		9	2	1	1	1.00	.00	.00	.00	1.00	.00	.00	.00	.00	.00
35	827925	23	1.00	0	4	1	1	1	1	1	0	0	0	1	0	2									45	1.75	0.7	7.4	29	28	62	1.9	21.2	1.5		14	2	1	1	1.00	.00	.00	.00	.00	.00	.00	.00	.00	.00
37	821703	22	1.00	1	3	1	1	1	1	0	0	0	1	0	0	1	1	1							50	1.63	3.7	7.8	110	11	21	6.4		0.7	252	6		1	3	1.00	.00	.00	.00	.00	1.00	.00	.00	1.00	.00
38	860734	20	1.00	1	2	1	1	1	1	1	1	0	0	0	0	2		1			1				52	1.64	4.2	4.9	63	39	124		9.8	0.83		15	4	1	1	1.00	.00	.00	.00	.00	1.00	.00	.00	.00	.00
39	866087	30	1.00	1	4	1	1	1	1	0	1	0	1	0	0	2		1	1		1	1			50		1.7	6.9	17	22	59		8.9	0.74		14	6	1	1	1.00	.00	.00	.00	.00	1.00	.00	1.00	1.00	.00
40	866087	28	1.00	1	4	1	1	1	1	0	1	0	0	1	0	1	3	1	1						48	1.61	1	6.3	94		162	1.62	34.7	1.18	117	6	2	1	3	1.00	.00	.00	.00	.00	1.00	.00	.00	.00	.00
41	869802	54	1.00	1	4	1	1	1	1	0	0	0	0	0	0	2		1							54	1.76	3.4	9.2	75		29	1.12	10	0.84		16	0	1	3	.00	.00	.00	.00	.00	.00	.00	.00	.00	.00
42	722041	25	1.00	1	4	1	1	1	1	0	1	0	0	1	0	1	3								48	1.7	1.1	7.1	138	15	47		9.4	0.8		12	2	1	1	.00	.00	.00	.00	.00	.00	.00	.00	.00	.00
43	751869	29	1.00	1	4	0	1	1	1	0	0	0	0	0	0	1		1				1			52	1.7	2.5	8.4	95	16	29		10.6	1.2		6	3	1	3	.00	.00	.00	.00	.00	.00	.00	.00	.00	.00
44	736336	22	1.00	1	3	1	1	1	1	0	0	0	0	0	0	2		1							49	1.7	1.1	11.3	32	38	74		12.8	0.9		8	2	1	3	.00	.00	.00	.00	.00	.00	.00	.00	.00	.00
45	673584	30	1.00	1	2	1	0	0	1	0	0	1	0	1	0	1	1								50	1.75	1.5	8	22	27	72	0.91	13.6	0.94	167	9	0	1	3	.00	.00	.00	.00	.00	.00	.00	.00	.00	.00
46	738439	32	1.00	1	2	1	0	1	1	0	0	1	0	0	0	2		1	1						47	1.8	1.6	6.3	11	20	49	6.58	16.3	0.7		8	2	1	3	1.00	.00	.00	.00	.00	.00	.00	.00	.00	.00
47	697430	22	1.00	1	16	1	1	1	1	0	0	1	0	0	0	1	1								49	1.7	2.2	14	114	26	72	6.3	6.3	0.67	101	14	0	1	3	.00	.00	.00	.00	.00	.00	.00	.00	.00	.00
48	675964	20	1.00	1	8	1	1	0	0	0	0	1	0	0	0	2									43	1.71	1.6	8.2	23	50	162		11.7	0.74	100	10	3	1	1	.00	.00	.00	.00	.00	.00	.00	.00	.00	.00
49	663850	22	1.00	1	2	1	1	1	0	0	0	0	0	0	0	2									51	1.66	2.3	10.4	51	49	104	0.2	8.1	0.7	120	6	0	1	3	.00	.00	.00	.00	.00	.00	.00	.00	.00	.00
50	724652	23	1.00	1	16	1	1	1	1	0	0	0	0	0	0	1	1								45	1.66	1.4	10.2	95	33	93		13.5	0.4		4	0	1	3	.00	.00	.00	.00	.00	.00	.00	.00	.00	.00
51	679963	20	1.00	0	4	1	1	1	1	1	0	0	0	0	0	1	1	1				1			50	1.72	2.7	6.9	14	30	90	1.12	12	0.7	147	7	0	1	3	.00	.00	.00	.00	.00	.00	.00	.00	.00	.00
54	833366	18	1.00	0	4	1	1	1	1	0	1	1	0	0	0	1	2	1							51	1.77	1.6	7.9	131				6.3	0.8	103	9	3	1	1	.00	.00	.00	.00	.00	.00	.00	.00	.00	.00
55	828124	25	1.00	1	8	1	1	1	1	0	1	0	0	1	0	1	4								50	1.65	1.9	10.6	47			0.5	17.7	1.1	94	18	0	1	3	1.00	.00	.00	.00	1.00	.00	.00	.00	.00	.00
56	816254	17	1.00	1	4	1	1	1	1	0	0	0	0	1	0	1	2								48	1.74	1.5	10.3	59	111	218		8.5	0.7		6	0	1	1	.00	.00	.00	.00	.00	.00	.00	.00	.00	.00
57	839488	17	1.00	1	8	1	1	0	1	0	0	0	1	0	0	1	5	1				1			50	1.76	1.3	6.6	102				10.4	0.8		11	3	1	3	1.00	.00	.00	.00	1.00	.00	.00	.00	.00	.00
61	703472	22	1.00	1	8	1	1	1	1	0	0	0	0	0	0	1	2								52	1.68	2.3	8.2	87	131	314		12.4	0.71		10	0	1	1	.00	.00	.00	.00	.00	.00	.00	.00	.00	.00
63	783642	18	1.00	1	2	1	1	1	1	0	0	1	0	0	0	1	2	1				1			44	1.7	2.5	7.7	76	29	116	78	7.8	0.8		7	2	1	3	.00	.00	.00	.00	.00	.00	.00	.00	.00	.00
65	903136	25	1.00	1	8	1	1	1	1	1	1	0	1	1	0	1	2								45	1.64	0.8	7.1	21	17	67		14.3	0.52	279	8	2	1	3	1.00	.00	.00	.00	.00	1.00	.00	.00	.00	.00
66	881314	20	1.00	0	8	1	1	1	1	1	0	1	0	0	0	1	2	1				1			44	1.7	1.3	7.6	55	13	49		12.9	1.14		3	2	1	3	.00	.00	.00	.00	.00	.00	.00	.00	.00	.00
68	842421	29	1.00	1	2	1	1	1	1	1	1	0	0	0	0	1	1	1	1						47	1.67	0.9	6.6	37		65		10.1	1.1	83	12	2	1	3	1.00	.00	.00	.00	.00	.00	.00	.00	1.00	.00
71	840576	38	1.00	1	20	1	1	1	1	1	1	0	0	0	0	1	2	1			1				53	1.75	1.3	8.9	82		32		8.1	0.7	253	15	2	1	3	1.00	.00	.00	.00	.00	.00	.00	.00	.00	.00
73	851850	28	1.00	1	8	1	1	1	1	1	1	0	1	1	0	2		1	1						55	1.7	1.7	3.8	11		98	0.59	7.7	0.4		9	2	1	3	.00	.00	.00	.00	.00	.00	.00	.00	1.00	.00
74	880958	28	1.00	1	12	1	1	1	1	1	1	1	1	0	0	1	3	1			1				56	1.7	1.2	8.8	38	7	95		4.3	0.65		13	4	1	3	.00	.00	.00	.00	.00	.00	.00	.00	.00	.00
75	838820	35	1.00	1	12	1	1	1	1	1	1	1	0	0	0	2									46	1.71	1.9	9.8	69				8.2	1	67	0	0	1	3	1.00	.00	.00	.00	.00	1.00	.00	1.00	1.00	.00
76	863435	25	1.00	0	6	1	1	1	1	1	1	0	0	1	0	1	4	1				1			45	1.72	1.2	7.3	91		94	1.77	15.5	0.7	131	15	3	1	3	1.00	.00	.00	.00	.00	1.00	.00	.00	.00	.00
77	834520	50	1.00	1	3	1	1	1	1	0	0	0	0	0	0	1	3	1				1			50	1.64	1.1	9.8	43	87	181		16.1	1		4	3	1	3	1.00	.00	.00	.00	.00	.00	.00	.00	1.00	.00
78	809930	18	1.00	1	12	1	1	1	1	0	0	1	0	0	0	1	3	1							49	1.78	1.8	8.8	49				10.8	1		6	0	1	3	1.00	.00	.00	.00	.00	1.00	.00	.00	.00	.00
80	804952	21	1.00	0	12	1	1	1	1	1	0	0	0	0	0	1	5	1							54	1.73	1.5	7.1	59	76	27		12.5	1		14	3	1	1	1.00	.00	.00	.00	.00	1.00	.00	.00	.00	.00
81	815150	23	1.00	1	12	1	1	1	1	0	0	1	0	0	0	1	2	1							53	1.74	1.4	9.5	71	245			7.4	0.8		7	3	1	1	.00	.00	.00	.00	.00	.00	.00	.00	.00	.00
84	693688	25	1.00	1	10	1	1	1	1	0	0	0	0	0	0	1	5								46	1.72	1.7	6.9	134	25	19	0.31	16.6	0.8	153	14	0	1	3	.00	.00	.00	.00	.00	1.00	.00	.00	.00	.00
85	696305	24	1.00	1	8	1	1	1	1	1	0	1	0	0	0	1	4	1	1			1			46	1.71	1.7	8.8	92	23	42	1	8.6	0.71	307	8	0	1	1	.00	.00	.00	.00	.00	.00	.00	.00	.00	.00
86	823313	23	1.00	1	20	1	1	1	1	1	0	1	0	0	0	1	2								48	1.72	1.3	8.6	86		256		7.9	0.5	101	4	0	1	3	1.00	.00	.00	.00	.00	.00	.00	.00	1.00	.00
87	815142	23	1.00	1	4	1	1	1	1	0	0	0	0	0	0	1	2								52	1.8	2.6	12.2	51	60	98		12.4	1		13	0	1	3	.00	.00	.00	.00	.00	.00	.00	.00	.00	.00
88	812649	27	1.00	1	4	1	1	1	1	0	0	0	0	0	0	1	3								55	1.69	0.9	7.7	48				7.4	0.8		19	0	1	3	.00	.00	.00	.00	.00	.00	.00	.00	.00	.00
90	809177	24	1.00	1	2	1	1	1	1	0	0	0	0	0	0	1	3								48	1.7	1.7	10.7	43		62		6.1	0.9		4	0	1	1	1.00	.00	.00	.00	.00	1.00	.00	.00	.00	.00
91	793403	46	1.00	1	2	1	1	1	1	0	0	0	0	0	0	2									46	1.59	4.2	10.1	74	24	41		14.3	0.8		12	0	1	3	1.00	.00	.00	.00	.00	1.00	.00	.00	.00	.00
92	816474	20	1.00	1	4	1	1	1	1	0	0	0	0	0	0	1	2								43	1.58	1.7	9	54				10	1.1		14	0	1	1	1.00	.00	.00	.00	.00	1.00	.00	.00	.00	.00
93	875842	19	1.00	1	3	1	1	1	1	1	0	0	0	0	0	1	2	1	1			1		1	48		1.1	8.4	27		136	2.28	13.4	1.1	20	10	2	1	3	1.00	.00	.00	.00	1.00	1.00	.00	.00	.00	.00
94	789554	20	1.00	1	2	1	1	1	1	1	0	0	0	0	0	2									50	1.68	2.5	3.7	69	12	38		13.7	0.8		14	0	1	3	1.00	.00	.00	.00	.00	1.00	.00	.00	.00	.00
96	855482	30	1.00	1	4	1	1	1	1	0	0	0	0	0	0	1	2	1							44	1.67	1.5	8	60	177	182		11	0.7		10	2	1	1	1.00	.00	.00	.00	.00	1.00	.00	.00	.00	.00
97	813285	30	1.00	1	4	1	1	1	1	1	0	1	0	0	0	1	3	1				1			45	1.62	1.3	5.8	79		38		18.9	1.1		4	3	1	1	.00	.00	.00	.00	.00	.00	.00	.00	.00	.00
99	790783	30	1.00	1	2	1	0	1	1	0	1	1	0	0	0	2		1	1		1				46	1.76	5	4.6	60	28	70		11.1	0.7		12	6	1	3	1.00	.00	.00	.00	.00	.00	.00	1.00	.00	.00
100	877378	20	1.00	1	2	1	1	0	1	1	1	0	1	0	0	1	3	1							52	1.79	1.1	7.3	50	16	6	0.6		0.95	125	4	7	1	3	.00	.00	.00	.00	.00	.00	.00	.00	.00	.00
101	822998	27	1.00	1	4	1	1	0	1	0	1	1	0	0	0	1		1						1	52	1.76	10	8.2	53	76	36	0.38	9	0.9	207	8	2	1	1	1.00	.00	.00	.00	1.00	.00	.00	.00	.00	.00
102	840428	26	1.00	1	4	1	1	1	1	0	0	0	0	0	0	2		1							58	1.83	2.1	8	60			0.7	9.1	1.1	133	17	3	1	3	.00	.00	.00	.00	.00	.00	.00	.00	.00	.00
103	827626	22	1.00	1	8	1	1	1	1	1	0	0	0	0	0	1	3								58	1.69	1.6	8.8	72	50	27	0.65	10.9	0.9		6	2	1	3	.00	.00	.00	.00	.00	.00	.00	.00	.00	.00
104	823716	23	1.00	1	3	1	1	0	1	0	0	0	0	0	0	2									45	1.81	2.1	11.5	31	278	95		8.6	0.8	88	4	0	1	1	.00	.00	.00	.00	.00	.00	.00	.00	.00	.00
105	815577	26	1.00	1	4	1	1	0	1	0	1	0	1	1	0	2		1			1				51		2.7	9.3	28			1.43	4.6	0.6		17	4	1	1	1.00	.00	.00	.00	.00	.00	.00	1.00	.00	.00
106	807287	18	1.00	1	3	1	1	0	1	1	0	1	0	0	0	2									46		1.2	11	24	181			14.7	0.7		16	2	1	3	.00	.00	.00	.00	1.00	.00	.00	.00	.00	.00
107	859895	21	1.00	1	8	1	1	0	1	1	1	1	0	0	0	1	5	1							49	1.73	3.2	8.7	107		24		7.1	0.9	189	5	3	2	3	1.00	.00	1.00	.00	1.00	.00	.00	.00	.00	.00
108	818635	33	1.00	1	4	1	1	1	1	0	1	1	1	0	0	1	4								52	1.7	1.4	5.8	59	16	27		16	1.3	147	8	0	1	1	1.00	.00	.00	.00	.00	.00	.00	1.00	.00	.00
109	869571	25	1.00	1	32	1	1	1	1	0	0	0	0	0	0	1	4	1							54	1.68	1.1	9.3	70	17	41	0.5	6.1	0.63	106	5	3	1	1	1.00	.00	.00	.00	.00	1.00	.00	.00	.00	.00
110	532846	30	1.00	1	3	1	1	1	1	1	1	0	0	0	0	1	3	1	1	1					53	1.8	0.5	5.8	28	28	40		23	1.2	174	16	8	5	3	1.00	.00	.00	.00	.00	.00	.00	1.00	.00	.00
111	815872	20	1.00	0	8	1	1	1	1	0	1	0	0	0	0	1	1								43		1.7	8.8	54	31	174		11.3	0.9		4	0	1	1	.00	.00	.00	.00	.00	.00	.00	.00	.00	.00
112	791929	28	1.00	0	12	1	1	1	1	0	1	0	1	0	0	2		1	1								3.6	4.5	62	50		2.26		0.6		15	2	1	3	1.00	.00	.00	.00	.00	.00	.00	1.00	1.00	.00
113	837407	24	1.00	1	4	1	1	1	1	1	0	0	0	0	0	2									51	1.68	0.9	10.4	32		32		9.4	0.9	191	8	5	1	3	1.00	.00	.00	.00	.00	.00	.00	1.00	.00	.00
115	868491	18	1.00	1	1	1	1	1	1	0	0	0	0	0	0	1	5	1			1		1		53	1.74	0.9	6.6	32		76	0.56	25.4	1.09	90	10	2	1	3	1.00	.00	.00	.00	.00	1.00	.00	.00	1.00	.00
116	881249	29	1.00	1	4	1	1	1	1	0	0	0	0	1	0	1	5	1						1	57	1.63	2.8	7.7	42	137	37	2.14	14.8	1.17		7	0	5	3	1.00	.00	.00	.00	.00	1.00	.00	1.00	.00	.00
117	795851	23	1.00	1	8	1	1	1	1	0	1	0	0	0	0	2		1							45	1.73	1.2	8.7	16	51	17		15.5	1.1		12	3	1	1	1.00	1.00	.00	.00	.00	.00	.00	.00	.00	.00
118	692325	18	1.00	0	4	1	1	1	1	0	0	0	0	0	0	1	3								44	1.63	4.8	10	103	46	93	0.41	10.8	0.8	113	5	0	1	3	1.00	.00	.00	.00	.00	.00	.00	.00	1.00	.00
119	766284	18	1.00	1	12	1	1	1	1	1	0	1	1	0	0	1	1	1				1			52	1.71	2.4	10.5	132	159	95		11.2	0.8		13	2	1	3	1.00	.00	.00	.00	.00	1.00	.00	.00	.00	.00
120	681445	25	1.00	1	4	1	1	1	0	1	1	0	0	0	0	1	1	1	1						48	1.68	0.8	5.9	31	34	82	0.46		0.7	442	0	2	1	4	1.00	.00	.00	.00	.00	1.00	.00	1.00	1.00	.00
121	643793	21	1.00	1	8	1	1	1	1	0	0	0	0	0	0	1	2	1	1						47	1.76	1.8	9.3	41	79	170		12.77	0.44	177	10	2	1	3	1.00	.00	.00	.00	1.00	.00	.00	.00	.00	.00
122	668936	25	1.00	1	2	1	1	1	1	0	0	0	0	0	0	1	1	1	1						44	1.66	1.6	14.1	58	42	113	0.4	29	1.2		8	2	1	1	1.00	1.00	.00	.00	.00	1.00	.00	.00	1.00	.00
123	686180	21	1.00	1	4	1	1	1	1	0	1	0	1	1	0	1	2								43	1.64	1.5	10.4	36	38	101		9.8	0.86	116	5	0	1	1	1.00	.00	.00	.00	.00	.00	.00	.00	1.00	.00
124	768493	22	1.00	1	4	1	1	1	1	1	0	0	0	0	0	1	5	1			1				48	1.7	0.9	7.3	7	37	108		36	1.1		12	2	1	1	.00	.00	.00	.00	.00	.00	.00	.00	.00	.00
125	717535	20	1.00	1	4	1	1	0	1	0	0	0	0	1	0	1	3	1	1		1	1			49		1.6	11.3	68	27	31		9.5	0.8		4	6	1	1	.00	.00	.00	.00	.00	.00	.00	.00	.00	.00
126	677790	20	1.00	0	1	1	1	1	1	0	1	0	0	1	0	1	1								50	1.66										13	0	2	3	.00	.00	.00	.00	.00	.00	.00	.00	.00	.00
127	685885	30	1.00	1	2	1	1	1	1	0	1	0	0	0	0	1	3	1			1				48	1.68	1.6	10.1	97	21	53	1.1	20.4	1.04	102	12	7	1	3	1.00	.00	.00	.00	1.00	.00	.00	.00	1.00	.00
128	720105	19	1.00	1	8	1	1	1	1	1	0	0	0	1	0	1	1								50		1.5	10	66	58	87		10.5	0.6		8	0	1	3	.00	.00	.00	.00	.00	.00	.00	.00	.00	.00
130	499177	26	1.00	1	24	1	1	1	1	1	1	1	0	0	1	1	2	1	1						44	1.62	3.2	8.5	37	61	91	1.94	10	0.7	320	21	2	1	3	1.00	.00	.00	.00	.00	.00	.00	.00	1.00	.00
131	696663	26	1.00	1	4	1	1	1	0	0	0	0	0	0	0	1	3								46	1.74	0.6	2.6	12	31	108	0.82	12.6	0.6	115	0	7	1	3	.00	.00	.00	.00	.00	.00	.00	.00	.00	.00
132	692743	28	1.00	1	3	1	1	1	1	0	0	0	0	0	0	2									50	1.82	1.5	10.2	96	68	189		14.7	1	598	6	0	1	3	.00	.00	.00	.00	.00	.00	.00	.00	.00	.00
134	720862	18	1.00	1	4	1	1	1	1	0	1	0	0	0	0	1	5	1	1						46	1.62	0.9	6.6	50	43	80		5.1	0.5		12	2	1	4	.00	.00	.00	.00	.00	.00	.00	.00	.00	.00
135	692818	25	1.00	1	2	1	1	0	1	0	1	0	0	1	0	1	2	1	1						53	1.82	1.5	3.2	47	32	60	0.35	19.5	1.1	243	9	2	1	1	1.00	.00	.00	.00	.00	.00	.00	.00	1.00	.00
136	686198	28	1.00	1	8	1	1	1	1	0	0	0	0	0	0	1		1				1			55	1.73	2.5	10.4	121	33	54	0.31	7.8	0.53		10	7	1	1	.00	.00	.00	.00	.00	.00	.00	.00	.00	.00
137	683391	22	1.00	1	2	1	0	1	1	0	0	0	1	0	0	1	3								52	1.72	0.8	7.1	42	15	57		14.5	1	438	13	0	1	1	1.00	.00	.00	.00	1.00	.00	.00	.00	.00	.00
138	648741	28	1.00	0	12	1	0	0	1	1	0	0	0	0	0	1		1		1					51	1.69	1.5	7.6	135	10	15	0.63	10.7	0.63	116	10	1	1	1	.00	.00	.00	.00	.00	.00	.00	.00	.00	.00
139	675885	20	1.00	0	2	1	1	1	1	1	0	0	0	0	0	1	4								46	1.62	1.3	9.4	48	52	33		12.1	0.8	112	12	0	1	3	1.00	.00	.00	.00	1.00	.00	.00	.00	.00	.00
141	780581	34	1.00	0	4	1	1	1	1	0	0	0	0	1	0	2									53	1.74	1.4	8.5	87	52	126		10.3	1.1		6	0	1	3	.00	.00	.00	.00	.00	.00	.00	.00	.00	.00
142	736175	22	1.00	1	2	1	1	1	1	1	0	0	0	0	0	1	1								47	1.68	1.4	8	45	97	27		13.9	0.9		6	0	1	1	.00	.00	.00	.00	.00	.00	.00	.00	.00	.00
144	723978	43	1.00	0	24	1	1	1	1	0	0	0	0	0	0	1									47	1.66	3.6	11.3	111	33	97		6.4	0.7		9	0	1	1	.00	.00	.00	.00	.00	.00	.00	.00	.00	.00
147	736972	24	1.00	1	20	1	1	1	1	1	0	0	0	0	0	1	2								50	1.78	1.9	10.6	86	82	121	1	4	1		5	0	1	1	.00	.00	.00	.00	.00	.00	.00	.00	.00	.00
148	721685	28	1.00	1	2	1	0	1	1	0	0	0	0	0	0	1	3	1	1						52	1.78	1.1	7	83	28	28	0.3	13.3	1.3		12	2	5	3	1.00	.00	.00	.00	.00	.00	.00	1.00	.00	.00
149	688271	21	1.00	1	4	1	1	1	1	1	0	0	0	0	0	1	1								55	1.8	2.2	10	38	75	156		10.3	0.9	93	8	0	1	3	.00	.00	.00	.00	.00	.00	.00	.00	.00	.00
151	680702	24	1.00	1	1	1	1	1	1	1	0	1	0	0	0	1	1	1	1						59	1.83	1.3	6.5	20	133	327	2.3	15.7	0.7	142	17	0	1	3	.00	.00	.00	.00	.00	.00	.00	.00	.00	.00
153	670729	25	1.00	1	3	1	1	1	1	1	0	0	0	0	0	2									48	1.72	1.2	6.9	74	146	311		9.5	0.85	167	10	0	1	3	1.00	.00	.00	.00	.00	.00	.00	.00	1.00	.00
154	688075	23	1.00	1	12	1	1	1	1	1	0	0	0	0	0	1	3								50	1.75	2.1	5.4	49	13	44		18	0.7	164	8	0	1	1	.00	.00	.00	.00	.00	.00	.00	.00	.00	.00
155	671215	20	1.00	0	1	1	1	1	1	0	1	1	0	0	1	1	3	1	1			1			57	1.7	0.8	11	51	73	225	0.27	27.8	0.96	159	12	2	1	3	.00	.00	.00	.00	.00	.00	.00	.00	.00	.00
157	710608	24	1.00	1	2	1	1	1	1	0	1	0	0	0	0	1	4	1			1	1			55	1.7	1.5	6.3	41	32	102		6	1	225	9	4	1	1	1.00	1.00	1.00	.00	.00	.00	1.00	.00	.00	.00
158	780028	22	1.00	1	8	1	1	1	1	0	0	0	1	0	0	1	3	1			1				52		1.4	5.8	53	51	67	1.64	10.9	0.9		8	0	1	3	.00	.00	.00	.00	.00	.00	.00	.00	.00	.00
159	641201	29	1.00	1	40	1	1	1	1	0	1	0	0	0	0	1	3	1		1					53	1.7	3	9.7	133	18	38	0.41	11.6	0.64	157	21	0	1	1	1.00	.00	.00	.00	.00	.00	.00	.00	1.00	.00
160	712012	20	1.00	1	4	1	1	1	1	0	0	0	1	0	0	2		1							43	1.73	2.1	8.8	33	30	48		13.5	0.96	104	10	0	1	3	1.00	.00	.00	.00	.00	1.00	.00	.00	.00	.00
161	717415	25	1.00	1	4	1	1	1	1	0	1	0	0	0	0	1	1	1	1						48	1.66	2.2	9.9	83	91	97		9.8	0.9		3	2	1	3	1.00	.00	.00	.00	.00	1.00	.00	.00	.00	.00
162	666596	25	1.00	1	2	1	1	1	1	0	1	0	0	1	0	1	2	1	1						49	1.7	1.4	5.6	85	52	103		9.3	0.69		10	2	1	3	1.00	.00	.00	.00	1.00	1.00	.00	.00	.00	.00
163	726137	27	1.00	1	2	1	1	1	0	0	1	0	0	0	0	2		1							53	1.7	1.3	10.4	97	174	406		13.2	1.2		10	3	1	1	1.00	.00	.00	.00	.00	1.00	.00	1.00	.00	.00
164	713853	25	1.00	1	4	1	1	1	1	0	0	0	0	0	0	1	2	1	1						46	1.72	1.2	10.2	88	40	91	0.31	8.3	0.9		5	0	1	3	1.00	.00	.00	.00	.00	1.00	.00	.00	.00	.00
165	685558	23	1.00	1	4	1	1	1	1	0	0	0	1	1	0	1									54	1.69	3.5	10.1	65	60	36	0.41	9.4	0.9	91	15	0	1	3	1.00	.00	.00	.00	.00	1.00	.00	.00	.00	.00
166	688949	26	1.00	0	12	1	1	1	1	0	0	0	1	0	0	1	2								81	1.52	2.4	10.4	128	20	105		13	0.71	199	5	0	1	3	1.00	.00	.00	.00	.00	1.00	.00	.00	1.00	.00
168	845373	25	1.00	1	12	1	1	1	1	1	0	0	0	0	0	1	3								43	1.65	5	8.2	50	65	106					10	0	3		1.00	.00	.00	.00	1.00	.00	.00	.00	.00	.00
169	681272	18	1.00	1	3	1	1	1	1	0	1	1	0	0	0	1	1	1	1						45	1.7	1.2	9.7	84	103	158	0.52	8	0.7	198	10	2	1	3	1.00	.00	.00	.00	.00	1.00	.00	.00	1.00	.00
170	682939	25	1.00	1	3	1	1	1	1	0	1	0	0	1	0	1	1								44	1.7	2.3	10.7	52	42	91		13.7	0.7	264	10	0	1	3	1.00	.00	.00	.00	1.00	.00	1.00	.00	.00	.00
171	684832	20	1.00	1	2	1	1	0	1	0	0	0	0	0	0	1	3	1				1			55	1.75	1.9	10.7	112	45	95	0.77	13.8	0.88	126	9	3	1	3	1.00	.00	.00	.00	1.00	.00	.00	.00	.00	.00
172	602703	25	1.00	0	20	1	1	1	1	0	1	0	0	0	0	2		1	1						50	1.7	1.3	3.2	43	50	54	1.4	17.7	0.7	179	17	2	1	1	1.00	.00	.00	.00	.00	.00	.00	.00	1.00	.00
173	466014	30	1.00	1	4	1	1	1	1	1	1	0	0	0	0	1	1								48	1.65	3.6	5.6	20	49	84	1.96	16.6	0.8	245	17	0	1	3	1.00	.00	.00	.00	.00	.00	1.00	.00	.00	.00
174	678172	18	1.00	1	4	1	1	1	1	0	0	0	0	0	0	1	2								51	1.71	2.6	5.9	41	24	112	0.25	9.7	0.7	63	6	0	1	3	.00	.00	.00	.00	.00	.00	.00	.00	.00	.00
175	704863	25	1.00	1	4	1	1	1	1	0	0	0	0	0	0	1	4								54	1.78	1.8	9.4	58	38	62	0.42	17.8	0.95		5	0	1	1	.00	.00	.00	.00	.00	.00	.00	.00	.00	.00
176	698545	28	1.00	1	2	1	1	1	1	0	0	1	0	0	0	2		1	1						52	1.69	1.2	9.2	21	16	41		13	0.8		13	2	1	3	.00	.00	.00	.00	.00	.00	.00	.00	.00	.00
178	743607	20	1.00	1	20	1	1	1	1	0	1	0	1	1	0	1	3	1	1	1					49	1.72	0.9	7.8	8	80	226		18.3	0.2		8	8	1	1	1.00	1.00	.00	.00	1.00	1.00	.00	.00	.00	.00
179	674135	29	1.00	0	12	1	1	1	1	1	0	0	0	0	0	1	3	1							50	1.7	1.2	10.8	85	53	87	0.62	8.9	0.8	203	14	3	1	1	.00	.00	.00	.00	.00	.00	.00	.00	.00	.00
181	676464	23	1.00	0	4	1	1	1	1	1	0	0	0	0	0	1	4								54	1.75	1.1	6.5	54	22	48		12.1	0.8	145	12	0	1	3	1.00	.00	.00	.00	.00	1.00	.00	.00	.00	.00
183	671660	20	1.00	0	6	1	1	1	1	1	0	0	0	0	0	1	5								44	1.7	2	9.5	134	29	24		14.5	0.75	132	13	0	1	1	1.00	.00	.00	.00	.00	.00	.00	.00	1.00	.00
184	734773	19	1.00	1	2	1	1	1	1	0	0	1	1	0	0	2		1				1			58	1.85	1.4	10	31	124	258		12.2	0.7		6	0	1	3	.00	.00	.00	.00	.00	.00	.00	.00	.00	.00
185	550771	37	1.00	1	4	1	1	0	0	0	1	1	0	0	0	2									50	1.66	3	13.3	108	40	74	0.61	12.2	0.9	180	0	0	1	3	1.00	.00	.00	.00	1.00	.00	.00	.00	1.00	.00
186	704183	20	1.00	1	2	1	1	1	1	0	1	0	0	0	0	1	2	1	1						55	1.7	2	6.4	56	14	75	1.1	30	1.12		6	2	1	1	.00	.00	.00	.00	.00	.00	.00	.00	.00	.00
187	670379	38	1.00	0	1	1	1	1	1	1	0	0	0	1	0	2									49	1.67	5.6	4.7	111	10	17	1.2	9.8	0.7	280	14	0	1	3	1.00	.00	.00	.00	1.00	.00	.00	.00	1.00	.00
188	721059	22	1.00	0	4	1	1	1	1	0	1	0	1	1	0	2		1	1						48	1.65	1.8	5.1	75	47	92		15	0.1		6	2	1	3	1.00	.00	.00	.00	.00	.00	.00	1.00	.00	.00
189	683850	30	1.00	1	4	1	1	1	1	1	1	0	1	0	0	1	4	1							44	1.64	0.8	8.6	87	57	218		30.8	1.02	283	8	2	1	3	1.00	.00	.00	.00	1.00	.00	.00	.00	1.00	.00
190	683771	28	1.00	1	3	1	1	1	1	0	1	1	0	0	0	1	2	1							54	1.72	1.3	7.1	37	52	139	0.85	11.6	0.77	161	9	3	1	3	1.00	.00	.00	.00	1.00	1.00	.00	.00	1.00	.00
191	745150	30	1.00	1	3	1	1	1	1	1	1	0	0	0	0	2		1							50	1.7	2.7	12.8	80	37	117		8.4	1.1		3	0	1	1	1.00	.00	.00	.00	1.00	.00	.00	.00	.00	.00
192	752994	20	1.00	1	32	1	1	1	1	0	1	0	0	0	0	1	2	1							53	1.8	2.1	9.3	113	35	115		9.1	0.6		11		1	3	1.00	.00	.00	.00	.00	1.00	.00	.00	.00	.00
193	692855	20	1.00	1	2	1	1	1	1	0	1	0	0	1	0	1	2								45	1.71	2.2	12.4	40	188	64	0.42	12.4	0.74	153	8	0	1	3	1.00	.00	.00	.00	1.00	1.00	.00	.00	1.00	.00
194	669909	28	1.00	1	12	1	1	1	1	1	1	1	0	0	0	1	4								53	1.74	1.5	8.4	70	22	48	0.3	9.3	0.81	136	16	0	1	3	1.00	.00	.00	.00	1.00	.00	.00	.00	1.00	.00
195	678803	25	1.00	1	2	1	1	1	1	0	0	1	0	0	0	1	3								58	1.74	1.8	12.5	51	123	150		15.3	0.67	464	8	0	1	3	1.00	.00	.00	.00	.00	1.00	.00	.00	1.00	.00
196	670602	26	1.00	0	3	1	1	1	1	0	1	0	1	0	0	1	1	1			1				47	1.62	8	6.1	24	27	79	0.7	18.6	1.29		18	6	5	3	1.00	.00	.00	.00	.00	1.00	.00	.00	1.00	.00
197	705770	19	1.00	1	3	1	1	1	1	0	0	0	1	0	0	1	2	1							47	1.76	1.7	10.3	96	11	31		11	0.87		5	3	1	3	.00	.00	.00	.00	.00	.00	.00	.00	.00	.00
199	783717	28	1.00	1	4	1	1	1	1	1	0	0	0	1	0	2		1	1		1				50	1.77	1.9	8.6	47	42	161	0.62	12.8	1		6	6	1	3	.00	.00	.00	.00	.00	.00	.00	.00	.00	.00
200	711503	22	1.00	1	4	1	1	0	1	0	1	0	0	0	0	1	3	1							54	1.68	1.7	8.9	113	66	113		6.9	0.68		5	0	1	3	.00	.00	.00	.00	.00	.00	.00	.00	.00	.00
201	734785	21	1.00	1	6	1	1	1	1	0	0	0	1	0	0	1	6								46	1.84	1.6	5.9	70	17	53		8.9	0.7		7	0	1	1	1.00	.00	.00	.00	.00	1.00	.00	.00	.00	.00
202	691582	27	1.00	1	4	1	1	1	0	0	0	0	0	1	0	1	3								48	1.7	1.4	8.5	52	89	134	0.3	11.1	0.7	215	10	0	1	3	.00	.00	.00	.00	.00	.00	.00	.00	.00	.00
203	719572	26	1.00	1	4	1	1	1	1	0	1	0	0	0	0	1	1	1			1				56	1.7	3	11.9	90	16	42	0.53	7.8	0.9		14	4	1	3	1.00	.00	.00	.00	.00	1.00	.00	1.00	.00	.00
204	670774	18	1.00	1	2	1	1	1	1	0	0	0	0	0	0	1	1	1							48	1.71	2.5	8.1	97	39	77		6.3	0.8	197	8	0	1	3	1.00	.00	.00	.00	1.00	1.00	.00	.00	.00	.00
205	699548	19	1.00	1	2	1	1	1	1	0	0	0	1	0	0	2									45	1.61	2.5	3.1	43	22	32	1.87	7.1	0.6	605	13	3	1	3	1.00	.00	.00	.00	.00	.00	.00	.00	1.00	.00
206	671240	24	1.00	1	10	1	1	1	1	1	0	1	0	0	0	1	1	1			1				44	1.72	1.4	12.1	44	66	53		8.6	0.65	416	13	6	1	3	1.00	.00	.00	.00	.00	1.00	.00	.00	1.00	.00
207	722712	17	1.00	1	8	1	1	1	1	1	0	0	0	0	0	1	4								46	1.64	0.9	6.9	54	8	20	0.57	10.7	0.1		20	0	1	1	1.00	.00	.00	.00	.00	1.00	.00	.00	.00	.00
208	750114	22	1.00	1	4	1	0	0	1	1	0	1	0	1	0	2									50	1.65	2.9	7.3	117	22	41		10.1	1.2		17	0	1	3	.00	.00	.00	.00	.00	.00	.00	.00	.00	.00
209	668355	27	1.00	0	3	1	1	1	1	0	0	0	0	1	0	1	1	1			1	1			57	1.76	1.2	8.2	28	72	148		11.7	0.9	220	3	6	1	3	.00	.00	.00	.00	.00	.00	.00	.00	.00	.00
210	776757	24	1.00	1	8	1	1	1	1	0	0	0	0	0	0	2									45	1.68	1.9	7.9	147	18	52		8.6	0.9		6	2	1	3	.00	.00	.00	.00	.00	.00	.00	.00	.00	.00
212	720410	20	1.00	1	16	1	1	1	1	0	1	0	0	0	0	2		1	1								0.8	10.8	45	30	46		5.9	0.6		4	2	1	1	.00	.00	.00	.00	.00	.00	.00	.00	.00	.00
213	694259	18	1.00	0	8	1	1	1	1	1	1	1	0	0	0	1	1								44	1.59	2.5	10.3	137	107	91		7.2	0.7	204	10	0	1	3	.00	.00	.00	.00	.00	.00	.00	.00	.00	.00
214	754264	20	1.00	1	8	1	1	1	1	0	1	0	0	0	0	1	1	1							43	1.78	1.6	7.8	14	27	165		28	0.8		4	2	1	3	.00	.00	.00	.00	.00	.00	.00	.00	.00	.00
215	687252	22	1.00	1	2	1	1	1	1	0	1	0	0	1	0	1	2	1				1			43	1.64	2.2	9.4	106	118	233	1.1	8.2	0.52	307	16	3	1	3	1.00	.00	.00	.00	.00	.00	.00	.00	1.00	.00
216	671484	25	1.00	1	4	1	0	1	1	0	0	0	0	0	0	1	3	1				1			51	1.71	1.8	10.8	118	69	46		7.8	0.73	203	8	0	1	3	1.00	.00	.00	.00	1.00	.00	.00	.00	1.00	.00
217	671089	24	1.00	1	16	1	1	1	1	0	1	0	0	1	0	1	2								47	1.67	1.5	8.9	63	108	103	1.2	10.2	0.89	314	4	0	1	3	1.00	.00	.00	.00	.00	.00	.00	.00	1.00	.00
218	687446	29	1.00	1	4	1	1	0	1	0	0	0	0	1	0	1	3								46	1.59	3.9	9.6	62	41	32	0.66	13.3	0.8	134	7	0	1	3	1.00	.00	.00	.00	.00	.00	.00	.00	1.00	.00
220	668544	18	1.00	0	4	1	0	1	1	0	1	0	0	0	0	1	3	1	1						52	1.76	1.9	9.6	54	68	136		10.3	0.73	118	9	2	1	3	1.00	.00	.00	.00	.00	.00	.00	.00	1.00	.00
221	675133	19	1.00	0	4	1	1	1	1	0	0	0	0	0	0	2		1							49	1.69	6	8.9	112	49	80		12.1	0.8	319	6	0	1	3	1.00	.00	.00	.00	1.00	.00	.00	.00	.00	.00
222	692751	30	1.00	0	8	1	1	1	1	0	1	0	0	0	0	2		1	1						52	1.73	3.3	11	50	34	37		12.5	0.7		16	2	1	1	.00	.00	.00	.00	.00	.00	.00	.00	.00	.00
223	735193	18	1.00	0	8	1	1	1	1	0	0	0	0	1	0	2		1							49	1.8	1.4	9.2	27	37	145		11.8	0.8		18	2	1	1	.00	.00	.00	.00	.00	.00	.00	.00	.00	.00
224	758317	20	1.00	1	4	1	1	1	1	0	0	1	0	0	0	1	4								54	1.82	1.2	8.6	43	20	41	0.25	7	0.7		12	0	1	3	1.00	.00	.00	.00	.00	1.00	.00	.00	.00	.00
225	697697	18	1.00	1	12	1	1	1	1	0	0	1	0	0	0	1	2								45	1.63	2.3	9	152	78	126	0.98	8.8	0.98	117	11	0	1	3	.00	.00	.00	.00	.00	.00	.00	.00	.00	.00
228	768174	18	1.00	1	12	1	1	1	1	0	0	1	0	0	0	1	2								48	1.8	1.5	8.1	29	51	146		11.8	1		10	0	1	1	.00	.00	.00	.00	.00	.00	.00	.00	.00	.00
229	728435	20	1.00	1	12	1	1	1	1	1	1	0	0	0	0	1	4								54	1.75	1.4	9.1	44	41	59	1.06	9.8	0.8		16	0	1	1	.00	.00	.00	.00	.00	.00	.00	.00	.00	.00
230	694228	19	1.00	1	4	1	1	1	1	1	0	1	0	0	0	1	1								46	1.68	1	5.4	18	96	31	0.7	14	0.9	277	12	0	1	3	1.00	.00	.00	.00	.00	1.00	.00	.00	.00	.00
231	721058	25	1.00	1	2	1	1	1	1	1	0	0	0	0	0	2									49	1.75	2.3	6.4	18	73	641	1.9	10	0.7		5	2	1	1	.00	.00	.00	.00	.00	.00	.00	.00	.00	.00
232	752794	35	1.00	1	3	1	1	1	1	1	0	0	0	0	0	1	3	1	1						47	1.72	0.6	6.7	56	34	116		14.2	0.7		13	2	1	1	.00	.00	.00	.00	.00	.00	.00	.00	.00	.00
233	680751	24	1.00	1	4	1	1	1	1	1	0	0	0	0	0	1	1	1	1						55	1.7	1.7	10.5	9	82	277	1.42	20.9	1		5	2	1	3	.00	.00	.00	.00	.00	.00	.00	.00	.00	.00
234	670917	26	1.00	1	8	1	1	1	1	0	0	0	0	0	0	1	2								43	1.68	1.1	9.7	52	42	169		12	0.9		11	3	1	3	.00	.00	.00	.00	.00	.00	.00	.00	.00	.00
235	711947	28	1.00	1	4	1	1	1	1	0	0	0	0	0	0	1	3	1	1						45	1.6	2.1	10.4	85	249	146	7.1			59	14	2	1	3	.00	.00	.00	.00	.00	.00	.00	.00	.00	.00
236	885284	23	1.00	1	2	1	1	1	1	0	0	0	0	0	0	1	2								62	1.84	1	10.7	40	95	248					10	0	1	3	.00	.00	.00	.00	.00	.00	.00	.00	.00	.00
237	576706	35	1.00	1	4	1	1	1	1	1	0	0	0	0	0	1	1								55	1.73	3	11.6	74	60	66	0.41	10.4	0.71	226	10	0	1	1	1.00	.00	.00	.00	.00	1.00	.00	.00	1.00	.00
239	735998	35	1.00	1	16	1	1	1	1	0	0	0	0	0	0	1	4								43	1.65	2.4	9.8	57	5	16		13.6	0.9		16	0	1	1	.00	.00	.00	.00	.00	.00	.00	.00	.00	.00
241	751487	32	1.00	1	4	1	1	1	1	1	1	0	0	0	0	1	3	1	1						53	1.72	2.1	8.9	68	130	212		5.3	0.3		4	2	1	1	.00	.00	.00	.00	.00	.00	.00	.00	.00	.00
242	855482	30	1.00	1	4	1	0	0	1	1	1	1	0	0	0	1	2								43	1.68	1.5	8.3	63		66	1.63	11.2	0.8	419	12	0	1	1	.00	.00	.00	.00	.00	.00	.00	.00	.00	.00
243	828124	25	1.00	1	2	1	1	1	1	1	0	0	0	0	0	1	4								50	1.65	1.9	10.6	47	19	106	0.5	17.7	1.1	94	12	0	1	3	1.00	.00	.00	.00	1.00	.00	.00	.00	.00	.00
244	722347	28	1.00	1	8	1	1	1	1	0	1	0	1	0	0	1	4	1	1						53	1.7	0.6	4.2	30	37	118	0.98	12.8	1		6	2	1	1	1.00	.00	.00	.00	.00	1.00	.00	.00	.00	.00
245	606127	28	1.00	0	8	1	1	1	1	0	0	1	0	0	0	1	2								55	1.76	1.6	10.1	119	27	50		10.8	1		10	0	1	3	1.00	.00	.00	.00	.00	1.00	.00	.00	.00	.00
246	602715	36	1.00	1	4	1	1	1	1	0	1	0	0	1	0	2		1	1			1			55	1.76	3.7	11.8	80	32	36		14.7	0.7	177	12	7	1	1	1.00	.00	.00	.00	1.00	.00	1.00	.00	.00	.00
247	681660	22	1.00	1	4	1	1	1	1	0	1	0	1	1	1	1	3	1	1						46	1.64	1.9	8.5	52	62	166	2.7	34.7	1.22	77	14	2	4		1.00	1.00	.00	.00	.00	.00	1.00	.00	.00	.00
248	705148	18	1.00	1	12	1	1	1	1	0	0	0	0	0	0	1	2								54	1.77	3.3	9.4	154	17	96	0.5	10.7	0.87		6	0	1	3	.00	.00	.00	.00	.00	.00	.00	.00	.00	.00
249	715541	38	1.00	1	3	1	0	0	1	0	1	0	0	0	0	1	5								43	1.7	2	7	49	53	71		19.6	1.5		6	0	3		.00	.00	.00	.00	.00	.00	.00	.00	.00	.00
250	714023	30	1.00	0	8	1	1	1	1	0	1	0	0	0	0	1	4								49	1.64	1	11.2	520	63	1240		14.3	0.9		7	0	1	1	.00	.00	.00	.00	.00	.00	.00	.00	.00	.00
251	716798	25	1.00	1	12	1	1	1	1	0	0	0	0	1	0	1	3								44	1.72	1.9	10.1	82	75	125	0.31	7.9	0.8		8	0	1	3	.00	.00	.00	.00	.00	.00	.00	.00	.00	.00
252	758770	20	1.00	1	4	1	1	1	1	0	1	0	0	0	0	1	3	1							48	1.62	1	10.3	74	26	81	0.5	10	0.8		4	2	1	3	1.00	.00	.00	.00	.00	.00	.00	1.00	.00	.00
253	738100	25	1.00	1	8	1	1	1	1	1	1	1	0	0	0	2									50	1.66	1.2	10.2	128	33	73	1.8	11.8	0.8		4	0	1	3	1.00	.00	.00	.00	.00	.00	.00	1.00	.00	.00
254	750728	17	1.00	1	1	1	1	1	1	0	1	0	0	0	0	1	3	1	1						44	1.68	0.8	7	42	68	148		12.3	1.1		12	2	1	1	1.00	.00	.00	.00	.00	1.00	.00	.00	.00	.00
255	680979	23	1.00	1	6	1	1	1	1	0	0	0	0	0	0	1	6								49	1.69	1.3	7.8	198	13	35	0.32	9.8	0.7	80	13	0	2	3	1.00	.00	.00	.00	.00	1.00	.00	.00	.00	.00
256	722885	26	1.00	1	4	1	1	1	1	0	0	1	0	0	0	1	2	1	1						43	1.75	1.5	8.9	56	14	38	0.65	13	0.9		12	2	1	1	.00	.00	.00	.00	.00	.00	.00	.00	.00	.00
257	767123	32	1.00	0	4	1	1	1	1	1	1	1	0	1	0	1	6	1	1						46	1.7	1.1	9.5	76	14	30		6.1	0.9		16	2	2	3	1.00	.00	.00	.00	.00	1.00	.00	.00	.00	.00
258	758009	19	1.00	1	16	1	1	1	1	1	1	0	0	0	0	1	4								53	1.8	1.3	4.3	75	34	46		7.1	0.5		12	0	1	3	.00	.00	.00	.00	.00	.00	.00	.00	.00	.00
259	668098	20	1.00	1	3	1	1	0	1	0	0	0	0	0	0	2									49	1.64	1.2	4.7	24	33	67	2.1	32			3	0	1	3	.00	.00	.00	.00	.00	.00	.00	.00	.00	.00
260	742673	40	1.00	1	24	1	1	1	1	1	1	0	0	0	0	1	4	1	1						48	1.8	1.8	10.6	63	22	41		17.6	1.2		13	2	1	3	1.00	.00	.00	.00	.00	1.00	.00	.00	.00	.00
261	740936	40	1.00	1	16	0	1	0	0	0	1	0	0	0	0	1	1	1		1					51	1.7	3	11.8	70	34	46		14	1		15	1	1	1	.00	.00	.00	.00	.00	.00	.00	.00	.00	.00
262	696725	16	1.00	1	4	1	1	1	1	0	1	1	0	1	0	1	3	1	1						45	1.6	0.9	8.9	35	74	31		17.7	0.8		12	2	1	1	1.00	.00	.00	.00	.00	1.00	.00	.00	.00	.00
263	710282	24	1.00	1	4	1	1	1	1	0	1	0	1	0	0	1	2	1	1		1				55		1	7.4	128	67	120	0.42	11.8	0.93		10	6	1	1	1.00	.00	.00	.00	.00	1.00	.00	1.00	.00	.00
264	691055	20	1.00	1	4	1	1	1	1	0	1	0	0	1	0	1	1	1	1						53	1.74	1.7	4.1	71	79	214		15.5	0.7	300	6	2	1	3	1.00	.00	.00	.00	.00	1.00	.00	1.00	1.00	.00
265	711170	35	1.00	0	12	1	1	1	1	0	1	1	0	0	0	2									45	1.72	2	6.3	31	22	57	0.41	9.5	1.1		14	0	1	3	1.00	.00	.00	.00	.00	1.00	.00	.00	.00	.00
266	727578	27	1.00	1	8	1	1	1	1	0	0	1	0	0	0	1	2	1							54	1.74	0.5	3.4	42	7	21		5.5	0.8		16	2	1	3	.00	.00	.00	.00	.00	.00	.00	.00	.00	.00
268	735262	22	1.00	1	8	1	1	1	1	1	0	1	1	1	1	2									59	1.74	2.6	9.8	65	25	37		12.9	1.1		12		1	3	1.00	.00	.00	.00	.00	.00	.00	1.00	.00	.00
269	726012	25	1.00	1	4	1	1	1	1	1	1	0	1	0	1	2		1	1						50	1.66	1.4	6.2	18	20	24		9.8	1.1		8	2	1	3	1.00	.00	.00	.00	.00	1.00	.00	.00	.00	.00
270	767118	20	1.00	0	4	1	1	0	1	0	0	0	1	0	0	1	3								45	1.62	2.6	8	58	68	128		8.7	1		18	0	1	3	.00	.00	.00	.00	.00	.00	.00	.00	.00	.00
272	559714	30	1.00	0	4	1	1	1	1	0	0	0	0	0	0	1	1								52	1.7	4.2	12.2	112	53	65		9.3	0.66	416	3	0	1	3	1.00	.00	.00	.00	.00	.00	.00	.00	1.00	.00
273	562995	30	1.00	0	8	1	1	1	1	0	0	0	0	0	0	1	2								48	1.82	1	6.9	69	24	69	0.79	11.4	0.99	151	10	3	1	3	1.00	.00	.00	.00	.00	.00	1.00	1.00	.00	.00
274	706255	20	1.00	1	2	1	1	1	1	0	0	0	0	1	0	1	5								48	1.73	2.2	10.1	68	140	171	0.74	12.3	0.92		3	2	1	1	.00	.00	.00	.00	.00	.00	.00	.00	.00	.00
277	707100	23	1.00	0	3	1	1	0	1	0	1	0	0	0	0	1	2								53	1.7	17	7.8	53	101	143		10.2	0.76	140	10	0	1	3	1.00	.00	.00	.00	.00	.00	.00	1.00	.00	.00
278	590886	25	1.00	1	24	1	1	1	1	0	1	0	0	0	0	1	1	1							50	1.73	1.8	9.3	138	61	111	8.2	18	0.95	144	11	0	1	3	1.00	.00	.00	.00	1.00	.00	.00	.00	1.00	.00
279	614449	40	1.00	1	1	1	0	1	0	0	1	0	1	1	1	1	6	1				1			49	1.53	2	11.3	129	25	67	0.6	13.4	1	92	6	0	1	1	1.00	.00	.00	.00	1.00	.00	.00	.00	.00	.00
280	563623	23	1.00	1	4	1	1	1	1	1	0	0	0	1	0	2		1						1	48	1.72	1	10.7	36	82	69	1.05	20.6	1.1		7	2	1	1	1.00	.00	.00	.00	.00	.00	.00	.00	1.00	.00
281	591376	24	1.00	1	4	1	1	1	1	1	1	0	0	0	0	1	3								45	1.58	1.4	8.5	54	82	112	0.52	9.5	0.77	177	6	0	1	3	1.00	.00	.00	.00	1.00	.00	.00	.00	1.00	.00
282	579616	18	1.00	1	2	1	1	1	1	1	0	0	0	0	0	1	3	1				1			44	1.65	2.1	10.3	80	73	155	0.32	10.5	1.03	147	5	3	1	1	1.00	.00	.00	.00	.00	.00	.00	.00	1.00	.00
283	522992	20	1.00	1	2	1	0	1	1	0	1	0	0	0	0	1	5	1	1						57	1.78	1.5	8.1	40	94	267	1.1	18	1	125	5	2	1	1	1.00	.00	.00	.00	1.00	.00	.00	.00	1.00	.00
284	559340	25	1.00	1	8	1	1	1	1	0	1	0	0	0	0	1	1								43	1.66	3.3	3.3	24	30	72	0.82	17.2	0.7	139	13	0	1	3	1.00	1.00	1.00	.00	1.00	.00	.00	.00	1.00	.00
285	547993	25	1.00	0	1	1	1	1	1	0	1	0	0	1	0	1	3	1							43	1.69	0.7	6.5	48	63	190		13.5	0.6	136	3	2	1	1	1.00	.00	.00	.00	1.00	.00	.00	.00	.00	.00
286	591439	18	1.00	1	8	1	1	1	1	0	0	0	0	0	0	1	2								47	1.72	1.3	7.2	102	71	197	0.74	11	0.59	114	5	0	1	3	1.00	.00	.00	.00	1.00	.00	.00	.00	1.00	.00
287	570990	25	1.00	1	4	1	1	1	1	0	0	0	1	1	0	1	3								55	1.69	2	9	86	54	45	1	9.3	0.98	442	14	0	5	3	1.00	.00	.00	.00	.00	1.00	1.00	.00	.00	.00
289	532157	24	1.00	0	8	1	1	1	1	0	0	1	0	0	0	1	4	1				1			47	1.63	2	10	63	39	62	0.73	12.3	0.6	270	14	7	1	1	1.00	.00	.00	.00	.00	1.00	.00	.00	1.00	.00
290	481233	22	1.00	1	2	1	1	0	1	0	1	1	0	0	0	1	1	1							49	1.7	1.8	12.8	118	42	92	0.42	11.5	0.6	184	13	3	1	3	.00	.00	.00	.00	.00	.00	.00	.00	.00	.00
292	614283	20	1.00	1	4	1	1	1	1	0	0	1	1	0	0	1	1								45	1.7	3.2	6.8	80	19	57	0.25	9.4	1		6	0	1	1	.00	.00	.00	.00	.00	.00	.00	.00	.00	.00
294	723273	20	1.00	1	3	1	1	1	1	0	0	0	0	0	0	1	3								43	1.63	3	10.2	135	29	45		5.9	0.7		16	0	1	1	1.00	.00	.00	.00	.00	1.00	.00	.00	.00	.00
295	727491	48	1.00	1	4	1	1	1	1	0	0	0	0	0	0	1	3								48	1.72	2	8.8	91	27	48		11.9	0.8		3	0	1	3	.00	.00	.00	.00	.00	.00	.00	.00	.00	.00
296	766265	22	1.00	1	4	1	1	1	1	1	1	0	0	0	0	1	3	1	1		1				48	1.76	3.6	7	85	19	49		9.4	1		4	2	1	3	.00	.00	.00	.00	.00	.00	.00	.00	.00	.00
297	702510	20	1.00	1	4	1	1	1	1	0	1	0	0	0	0	1	3	1	1		1				47	1.61	1.5	3.6	9	50	193		11.3	0.7		6	2	1	1	.00	.00	.00	.00	.00	.00	.00	.00	.00	.00
298	468874	55	1.00	1	3	1	1	1	1	0	1	0	0	0	0	1	4	1							55	1.76	1.3	7.1	88	42	87	0.8	13.3	1.1	171	13	3	1	3	1.00	.00	.00	.00	.00	1.00	.00	.00	1.00	.00
300	528038	21	1.00	1	8	1	1	1	0	0	1	1	0	1	0	1	1	1	1						52	1.75	1	4.4	35	33	92	0.41	7.7	0.8	640	0	2	1	1	1.00	.00	.00	.00	.00	1.00	.00	.00	1.00	.00
301	523475	21	1.00	0	4	1	1	1	1	0	1	0	0	0	0	1	1								44	1.7	2	8	33	27	81	0.72	11	0.9	174	7	0	1	1	1.00	.00	.00	.00	.00	1.00	.00	.00	1.00	.00
302	462037	30	1.00	1	2	1	0	0	1	0	1	1	0	0	0	1	1	1	1						51	1.69	4.5	15	99	21	23	0.5	28	0.8	58	11	2	1	1	.00	.00	.00	.00	.00	.00	.00	.00	.00	.00
303	517034	16	1.00	1	4	1	1	1	1	0	1	0	1	0	0	1	1	1							46	1.73	2.7	9.3	19	69	182	0.8	7.2	0.6	88	14	0	1	3	1.00	1.00	.00	.00	.00	1.00	.00	.00	.00	.00
304	499920	20	1.00	1	4	1	1	1	1	0	1	0	0	0	0	1	3								45	1.7	2.4	9.3	79	99	58		5.6	0.7	145	8	5	1	3	1.00	.00	.00	.00	1.00	.00	.00	.00	1.00	.00
305	456452	18	1.00	1	4	1	1	1	1	0	0	0	0	0	0	1	3								48	1.7	1.7	7.5	73	30	39	1.2	19.5	0.7	215	10	0	1	3	.00	.00	.00	.00	.00	.00	.00	.00	.00	.00
306	452933	20	1.00	1	16	1	1	1	1	0	1	0	1	1	0	1	3	1							45	1.75	0.6	8.2	89	63	97		6.3	0.7	255	12	2	1	3	.00	.00	.00	.00	.00	.00	.00	.00	.00	.00
307	496610	30	1.00	1	8	1	1	1	1	0	1	0	0	1	0	1	5								44	1.73	1.3	8.1	49	26	66	0.9	19	1.1	116	13	0	1	3	1.00	1.00	.00	.00	.00	.00	.00	.00	.00	.00
308	515728	24	1.00	1	12	1	1	1	1	0	1	1	0	0	0	2									49	1.76	2.3	6.5	105	59	75	1.1	4.6	0.7	287	10	0	1	3	1.00	.00	.00	.00	.00	.00	.00	.00	1.00	.00
309	466016	22	1.00	0	4	1	0	0	1	1	0	0	0	0	0	1	1								48	1.71	3.8	4.1	147	48	46	2.1	5.7	0.6	434	7	0	1	1	1.00	.00	.00	.00	1.00	.00	.00	.00	.00	.00
310	472050	23	1.00	1	4	1	1	1	1	0	0	0	0	0	0	1	1								52	1.72	2.5	8.6	82	22	28	0.7	6.7	1	207	12	0	1	3	1.00	.00	.00	1.00	.00	1.00	.00	.00	.00	.00
311	506652	27	1.00	0	16	1	1	1	1	0	0	0	0	0	0	1	1	1			1				43	1.63	2.7	6.9	98	51	43	0.38	10.2	0.5	247	14	4	1	3	1.00	.00	.00	.00	.00	1.00	.00	.00	.00	.00
312	493001	24	1.00	1	4	1	1	1	1	1	0	0	0	0	0	1	4	1			1				53	1.76	2.4	9.6	60	32	51	0.5	20.9	0.9	222	8	4	1	3	1.00	.00	.00	.00	.00	1.00	.00	.00	.00	.00
313	457674	23	1.00	1	4	1	1	1	1	0	0	1	0	0	0	1	1								45	1.6	2.4	5.4	41	21	81	0.5	20.2	0.8	149	19	3	1	3	1.00	1.00	.00	.00	.00	.00	.00	.00	.00	.00
314	470364	20	1.00	1	4	1	1	1	1	0	1	0	0	0	0	2									58	1.87	2.5	9.9	84	63	166	0.1	12.7	1	561	7	0	2	3	1.00	.00	.00	.00	.00	.00	.00	.00	1.00	.00
315	492283	26	1.00	1	8	1	1	1	1	0	0	0	0	1	0	1	1	1	1						48	1.75	2.9	9.9	123	58	109	0.8	16.2	0.5	401	10	2	1	3	.00	.00	.00	.00	.00	.00	.00	.00	.00	.00
316	531183	22	1.00	0	4	1	1	1	1	0	1	0	0	0	0	1	1	1	1		1				49	1.66	1.3	7.5	91	166	399	0.48	12	0.8	536	5	6	5	3	1.00	.00	.00	.00	.00	1.00	.00	.00	.00	.00
317	521408	20	1.00	0	8	1	1	1	1	0	0	0	0	0	0	1	4								51	1.7	1.5	9.8	75	48	62		15.4	1.1	151	12	0	1	1	1.00	.00	.00	.00	.00	1.00	.00	.00	.00	.00
319	472185	22	1.00	1	4	1	1	1	1	0	0	0	0	0	0	1	2	1						1	47	1.7	2	10.9	84	31	99		13.9	1.3	162	9	2	1	3	1.00	.00	.00	.00	.00	.00	.00	1.00	.00	.00
321	529111	32	1.00	1	4	1	1	1	1	0	0	0	0	0	0	1	2	1					1		47	1.7	1.8	7.8	41	98	283	1.51	10.1	0.7	62	4	2	1	3	.00	.00	.00	.00	.00	.00	.00	.00	.00	.00
322	480190	25	1.00	1	4	1	1	1	1	0	1	0	0	1	0	2									45	1.7	1	6.6	22	43	69	0.51	5.5	0.5	476	10	0	1	1	1.00	.00	.00	.00	.00	.00	.00	.00	1.00	.00
323	451622	35	1.00	1	4	1	1	1	1	1	0	0	0	0	0	1									48	1.63	4.3	9.6	145	28	24		6.5	0.8	568	11	0	1	3	1.00	.00	.00	.00	.00	.00	.00	.00	1.00	.00
324	486878	28	1.00	1	3	1	1	1	1	1	1	0	0	0	0	1	2	1	1						58	1.72	1.6	7.2	58	27	42	0.36	8.7	0.5	252	8	2	1	3	.00	.00	.00	.00	.00	.00	.00	.00	.00	.00
325	509178	18	1.00	1	3	1	1	1	1	0	0	0	0	0	0	1	2								52	1.66	2.6	10.6	139	33	34	0.1	7.1	0.6	335	5	0	1	3	1.00	.00	.00	.00	.00	1.00	.00	.00	.00	.00
327	486383	23	1.00	0	8	1	1	1	1	0	0	1	0	0	0	1	5								50	1.79	1.3	10.4	54	14	14		9.8	1	154	12	0	1	3	.00	.00	.00	.00	.00	.00	.00	.00	.00	.00
328	493205	26	1.00	1	1	1	1	1	1	0	0	0	0	1	0	2									43	1.68	2.3	9.7	7	192	213	0.7	8.7	1.1	147	4	0	1	1	1.00	.00	.00	.00	.00	.00	.00	.00	1.00	.00
330	528059	18	1.00	1	8	1	1	1	1	1	1	0	0	0	0	1	1								48	1.68	2	10.9	103	40	48	0.68	9.3	0.6	184	13	0	1	3	1.00	.00	.00	.00	.00	1.00	.00	.00	.00	.00
331	531726	24	1.00	1	8	1	1	1	1	0	1	0	0	0	0	2									57	1.77	1.5	9.4	50	13	49	0.81	10.2	0.9	159	13	0	1	3	.00	.00	.00	.00	.00	.00	.00	.00	.00	.00
332	474997	30	1.00	1	4	1	1	1	1	1	1	1	0	0	0	1	5								50	1.67	1	9.4	33	60	101	0.8	14.6	1.1	400	16	0	1	3	1.00	.00	.00	.00	.00	1.00	.00	.00	.00	.00
335	512797	25	1.00	1	8	1	1	1	1	0	1	0	0	0	0	1	4	1							55	1.77	1.5	7.9	105	36	22	0.63	10.4	0.8	208	13	3	1	3	1.00	.00	.00	.00	1.00	.00	.00	.00	1.00	.00
336	544665	20	1.00	1	4	1	1	1	1	0	1	0	0	0	0	1	5	1	1		1				51	1.68	1.8	8	148	22	27		10.3	1.1	310	11	6	3		1.00	.00	.00	.00	.00	.00	.00	1.00	.00	.00
338	690740	25	1.00	1	2	1	1	1	1	0	0	0	0	0	0	1	1	1							48	1.68	1.7	9.9	46	15	63		20.7	0.75	204	12	0	1	3	1.00	.00	.00	.00	.00	1.00	.00	.00	.00	.00
339	475051	23	1.00	1	12	1	1	1	1	1	1	0	0	0	0	1	4	1							48		1.1	7.6	139	28	52	0.4	8.6	0.2	489	10	0	1	3	1.00	.00	.00	.00	.00	.00	.00	.00	1.00	.00
340	459963	20	1.00	1	4	1	1	1	1	1	1	0	0	0	0	1	2	1			1				51	1.7	2	11.3	89	40	50	1.1	7	0.6	350	12	4	1	1	1.00	.00	.00	.00	.00	1.00	.00	.00	1.00	.00
341	492500	16	1.00	1	2	1	1	1	1	0	1	1	0	0	0	1	2								50	1.59	1.1	10.6	103	50	130	0.6	14.3	1	341	5	0	1	3	1.00	.00	.00	.00	.00	1.00	.00	.00	1.00	.00
343	503770	20	1.00	1	8	1	1	1	1	1	0	0	0	1	0	1	4								43	1.64	1.3	5	95	44	89		7.5	1	578	9	0	1	3	1.00	.00	.00	.00	.00	1.00	.00	.00	1.00	.00
344	470207	18	1.00	1	16	1	1	1	1	0	1	0	0	0	0	1	1								45	1.71	3.4	10.9	242	61	65	0.57	9.9	1	129	6	0	1	3	1.00	.00	.00	.00	.00	1.00	.00	.00	1.00	.00
345	523985	27	1.00	1	8	1	1	1	1	0	0	0	0	1	0	1	5	1							44	1.6	2.2	8.2	122	26	36	0.65	10.8	0.8	197	5	0	1	3	1.00	.00	.00	.00	.00	1.00	.00	.00	1.00	.00
346	567428	19	1.00	1	4	1	1	1	1	0	0	0	0	0	0	1	4	1							46	1.71	1.7	8.4	86	35	24	0.4	4	0.6	93	7	0	1	1	1.00	.00	.00	.00	1.00	.00	.00	.00	.00	.00
347	570328	36	2.00	0	3	1	1	1	1	0	0	0	0	0	0	1	1								47	1.56	2.3	9.5	176	59	86	0.9	11.3	0.8	292	11	0	1	1	1.00	.00	.00	.00	1.00	1.00	.00	.00	1.00	.00
350	553902	22	1.00	0	4	1	1	1	1	0	1	1	0	0	0	1	1	1							46	1.64	3.5	12.4	161	145	215	1.5	13.1	0.8	282	5	0	1	3	1.00	.00	.00	.00	.00	1.00	.00	.00	1.00	.00
351	577168	25	1.00	1	1	1	1	1	1	0	0	0	1	0	0	1		1				1			54	1.77	1.8	9.8	95	95	143		6.4	1	79	5	2	1	3	1.00	.00	.00	.00	1.00	1.00	.00	.00	.00	.00
352	494907	38	1.00	1	3	1	1	1	1	0	0	0	0	0	0	1	1	1							48	1.69	2.6	10.4	170	17	31	0.37	5.4	1	201	8	3	1	3	1.00	.00	.00	.00	.00	1.00	.00	1.00	1.00	.00
353	566901	18	1.00	1	12	1	1	1	1	1	0	1	0	0	0	2									53	1.74	1.7	9.4	106	48	54		6.2	0.59	404	9	0	1	4	.00	.00	.00	.00	.00	.00	.00	.00	.00	.00
354	639386	20	1.00	1	3	1	1	1	1	0	1	0	0	0	0	1	1	1	1						45	1.74	1.5	7.2	53	25	49	0.69	7.5	0.6	266	9	7	1	3	1.00	.00	.00	.00	.00	1.00	.00	.00	1.00	.00
355	644180	27	1.00	1	4	1	1	1	1	1	1	1	1	0	0	1	2								45	1.64	1.4	9.3	79	61	155	0.5	13.6	0.6	382	3	0	1	3	1.00	.00	.00	.00	1.00	1.00	.00	.00	1.00	.00
356	572554	27	1.00	0	16	1	1	1	1	0	0	0	0	0	0	1	1								59	1.79	5.1	13.4	65	9	19	0.58	7.3	0.8	286	16	0	1	3	1.00	.00	.00	.00	1.00	1.00	.00	.00	1.00	.00
359	653559	26	1.00	1	8	1	1	1	1	0	1	0	0	0	0	2		1	1						52	1.76	1.4	8.7	29	18	67	0.62	11.8	0.59	154	10	2	1	3	1.00	.00	.00	.00	.00	1.00	.00	.00	1.00	.00
360	548504	25	1.00	1	2	1	1	1	1	0	1	0	0	0	0	1	3	1							51	1.75	1.5	10.7	46	210	384		36.9	1.5	163	10	3	1	3	1.00	.00	.00	.00	1.00	1.00	.00	1.00	1.00	.00
361	580826	22	1.00	1	2	1	1	1	1	0	0	0	0	0	0	1	3								45	1.71	2.7	8.6	22	26	67		12.5	0.79	475	7	0	1	3	1.00	.00	.00	.00	.00	1.00	.00	.00	1.00	.00
362	588142	20	1.00	1	4	1	1	1	1	0	0	1	0	0	0	1	2	1							43	1.78	1.1	6.4	24	38	221		18	1	139	16	3	1	3	1.00	.00	.00	.00	.00	1.00	.00	.00	1.00	.00
363	607687	35	1.00	1	3	1	1	1	1	0	0	0	0	0	0	1	2								48	1.78	1.4	9.8	45	28	76	0.62	19.5	0.95	143	6	0	1	3	1.00	.00	.00	.00	.00	1.00	.00	.00	1.00	.00
364	610668	20	1.00	1	2	1	1	1	1	0	0	0	0	1	0	1	2								59	1.81	3.2	13.5	138	104	78	0.7	16.3	0.8	121	8	0	1	3	1.00	.00	.00	.00	1.00	1.00	.00	.00	.00	.00
365	557567	20	1.00	1	4	1	1	1	1	0	1	0	0	0	0	1	3	1							47	1.72	1.2	7.6	50	26	72	0.55	12	1	168	13	3	1	1	1.00	.00	.00	.00	.00	1.00	.00	.00	.00	.00
366	571953	23	1.00	1	4	1	1	1	1	1	1	1	0	0	0	1	3								44	1.7	2.2	7.3	136	86	184	0.7	13.3	0.8	175	6	0	1	3	1.00	.00	.00	.00	.00	1.00	.00	.00	1.00	.00
367	587417	20	1.00	1	4	1	1	1	1	0	1	0	0	1	0	1	4	1	1						44	1.69	1.3	6.3	19	55	102		18.6	0.8	114	7	7	1	1	1.00	.00	.00	.00	.00	1.00	.00	.00	1.00	.00
368	544015	20	1.00	1	12	1	1	1	1	0	1	0	0	0	0	1	5								49	1.69	1.4	9.2	54	55	54		10.7	0.8	74	25	0	1	1	1.00	.00	.00	.00	.00	1.00	.00	.00	.00	.00
369	564648	25	1.00	1	8	1	1	1	1	0	0	0	0	0	0	2									51	1.73	4	9.1	65	53	87	1.1	5.9	0.6	188	10	0	1	3	1.00	.00	.00	.00	.00	.00	.00	.00	1.00	.00
370	558613	25	1.00	1	12	1	1	1	1	0	1	0	0	0	0	1	1	1							45	1.7	2.1	9.8	189	39	86		22.3	1	130	9	0	1	3	1.00	.00	.00	.00	1.00	1.00	.00	.00	1.00	.00
371	613570	18	1.00	1	4	1	1	1	1	0	1	0	0	0	0	1	4	1	1						44	1.7	2.8	7.9	86	14	12		19.5	0.77	178	8	2	1	3	1.00	.00	.00	.00	1.00	.00	.00	.00	1.00	.00
372	614440	22	1.00	1	2	1	1	1	1	0	0	0	0	0	0	1	1	1							55	1.66	1.5	9.8	37	46	104		12.4	0.8	136	4	3	1	3	1.00	.00	.00	.00	1.00	1.00	.00	.00	.00	.00
373	548471	18	1.00	1	8	1	1	1	1	0	0	1	1	0	0	1	1								46	1.58	5.5	11.5	172	27	28	0.79	4.4	0.63	280	6	0	1	3	1.00	.00	.00	.00	.00	1.00	.00	.00	1.00	.00
374	578342	22	1.00	0	2	1	1	1	1	1	0	0	0	1	0	1	2								46	1.68	1.6	8.2	130	20	63	0.73	14.3	0.84	203	5	0	1	3	1.00	.00	.00	.00	1.00	1.00	.00	.00	1.00	.00
375	557387	16	1.00	1	3	1	1	1	1	1	0	1	0	0	0	1	1	1							47	1.67	1.2	7.3	25	21	83		12.3	0.9	111	12	3	1	3	1.00	.00	.00	.00	1.00	1.00	.00	.00	.00	.00
378	544768	20	1.00	1	2	1	1	1	1	0	0	0	0	0	0	1	3								53	1.78	1.2	7.7	44	39	72		9.1	0.9	326	19	0	1	3	1.00	.00	.00	.00	1.00	1.00	.00	.00	1.00	.00
379	603367	24	1.00	1	4	1	1	1	1	0	1	0	0	1	0	1	5	1			1				52	1.73	1.9	4.9	97	31	85		17.9	0.9	110	16	6	1	3	1.00	.00	.00	.00	1.00	1.00	.00	.00	1.00	.00
380	576862	20	1.00	0	2	1	1	1	1	1	1	0	0	0	0	2		1							44	1.64	2.2	10.4	44	42	71	0.68	7.1		426	10	3	1	3	1.00	.00	.00	.00	1.00	1.00	.00	.00	1.00	.00
381	557209	24	1.00	1	3	1	1	1	1	0	1	0	0	0	0	1	2								46	1.65	3.1	9.9	62	18	26	1.4	16	0.9	200	9	0	1	3	1.00	.00	.00	.00	.00	1.00	.00	.00	1.00	.00
383	623397	23	1.00	1	8	1	1	1	1	1	1	0	0	0	0	1	4	1							48	1.8	0.8	9	85	17	29		12.8	0.79	173	9	3	1	3	1.00	.00	.00	.00	1.00	1.00	.00	.00	1.00	.00
384	626322	20	1.00	1	20	1	1	1	1	0	0	0	0	0	0	1	5								49	1.69	1.1	7.6	33	23	47		16.2	0.9	101	15	0	1	1	1.00	.00	.00	.00	1.00	.00	.00	.00	1.00	.00
386	597676	22	1.00	1	2	1	1	1	1	0	1	0	0	1	0	1	4								48	1.76	1.4	6.3	17	21	71	0.56	27.3		151	15	0	1	3	1.00	.00	.00	.00	1.00	.00	.00	.00	.00	.00
387	570628	20	1.00	1	2	1	1	1	1	0	0	0	0	0	0	1	3								45	1.69	2.2	5.8	71	45	66		11.5	0.62	157	10	0	1	3	1.00	.00	.00	.00	1.00	1.00	.00	.00	1.00	.00
388	644639	23	1.00	1	4	1	1	1	1	0	0	1	0	0	0	1	2								44	1.68	6.6	16.4	108	53	58	0.6	11	0.8	164	6	0	1	3	1.00	.00	.00	.00	.00	.00	1.00	.00	.00	.00
389	558530	19	1.00	1	2	1	1	1	1	0	0	1	0	0	0	2									56	1.74	1.3	6.6	55	121	285		17.5	0.99	926	8	0	1	3	.00	.00	.00	.00	.00	.00	.00	.00	.00	.00
390	554293	20	1.00	1	2	1	1	1	1	1	1	1	0	1	0	1	3								49	1.6	1.5	8.9	66	51	252		2.9	0.8	93	5	0	1	1	.00	.00	.00	.00	.00	.00	.00	.00	.00	.00
391	558381	17	1.00	0	8	1	1	1	1	0	0	0	0	0	0	1	1	1	1						43	1.57	0.8	6.3	15	96	355	1.2	20.3	0.8	149	13	0	1	3	1.00	.00	.00	.00	.00	.00	.00	.00	1.00	.00
392	606050	35	1.00	1	4	1	1	1	1	0	0	0	1	1	0	2									44	1.68	3.1	6.6	336	122	97		9.8	0.6	101	10	0	1	3	1.00	.00	.00	.00	1.00	.00	.00	.00	.00	.00
393	615705	20	1.00	1	2	1	1	1	1	0	0	0	0	0	0	1		1	1						43	1.68	0.8	5.8	22	51	104		17.7	0.68	212	14	0	1	3	1.00	.00	.00	.00	.00	.00	.00	.00	1.00	.00
394	602613	25	1.00	1	4	1	1	1	1	1	1	0	0	0	0	2		1	1						44	1.73	0.9	6.5	49	24	106	5	10.8	0.8	126	14	2	1	1	1.00	.00	.00	.00	1.00	.00	.00	.00	.00	.00
395	641378	20	1.00	1	2	1	1	1	1	1	1	1	0	0	0	2									47	1.69	1.4	11.1	20	49	203	1.2	16.7	0.8	86	10	0	1	1	1.00	.00	.00	.00	1.00	.00	.00	.00	.00	.00
399	553103	28	1.00	1	8	1	1	1	1	0	0	1	0	0	0	1	3	1							54	1.73	1.4	10.5	124	129	7		9.6	0.5	159	6	3	1	3	1.00	.00	.00	.00	1.00	1.00	.00	.00	.00	.00
401	478546	28	1.00	1	8	1	1	0	1	0	1	0	0	0	0	1	4								54	1.73	1.3	7.8	94	28	28	0.5	8.9	0.4	234	8	0	1	1	.00	.00	.00	.00	.00	.00	.00	.00	.00	.00
403	562458	23	1.00	1	4	1	0	0	1	0	1	0	0	0	0	1	1								60	1.77	1.7	11.3	73	37	71		9.2	1	82	5	0	1	1	1.00	.00	.00	.00	.00	1.00	.00	.00	.00	.00
404	550168	18	1.00	0	1	1	1	1	1	0	0	1	0	0	0	1	2	1							46	1.7	1.1	8.6	33	39	99	0.3	12.7	0.7	238	8	2	1	3	.00	.00	.00	.00	.00	.00	.00	.00	.00	.00
406	579735	20	1.00	1	2	1	0	0	1	1	1	0	0	0	0	1	4								44	1.62	2.8	7.7	54	13	22		11.7	0.8	136	9	0	2	3	.00	.00	.00	.00	.00	.00	.00	.00	.00	.00
407	641681	20	1.00	1	4	1	1	1	1	0	1	0	0	0	0	1	3								63	1.85	1.6	9.8	49	34	134	1.2	13.7	1	206	9	0	1	3	1.00	.00	.00	.00	1.00	1.00	.00	.00	1.00	.00
408	650559	18	1.00	1	8	1	1	1	1	1	1	1	0	0	0	1	3	1	1		1				47	1.6	0.8	7.5	106	28	56		12.5	0.7	101	13	6	1	3	1.00	.00	.00	.00	1.00	.00	.00	.00	.00	.00
410	601875	24	1.00	1	8	1	1	1	1	0	0	1	0	0	0	1	3								48	1.7	1.9	7.6	66	20	37	1	12.8	0.7	234	9	0	1	3	1.00	.00	.00	.00	1.00	.00	.00	.00	.00	.00
411	550945	25	1.00	1	8	1	1	1	1	0	1	0	0	1	0	2									47	1.73	3	8.7	101	77	186	0.52	9.1	0.7	211	5	0	1	3	1.00	.00	.00	.00	1.00	1.00	.00	.00	.00	.00
414	553284	28	1.00	0	24	1	1	1	1	0	0	0	0	0	0	1	2	1							53	1.68	2.7	9.5	156	42	54		10.8	0.68	109	7	3	1	3	1.00	.00	.00	.00	1.00	1.00	.00	.00	.00	.00
415	572748	18	1.00	1	36	1	1	1	1	0	0	0	0	0	0	1	3								60	1.77	1.3	8.1	67	62	57		15.1	0.97	318	13	0	3	3	1.00	.00	.00	.00	.00	1.00	.00	.00	1.00	.00
416	582911	18	1.00	1	4	1	1	1	1	0	0	0	0	0	0	1	1								57	1.59	1.4	9.9	103	67	95		9.2	0.72	179	3	0	1	1	1.00	.00	.00	.00	.00	1.00	.00	.00	.00	.00
420	607138	28	1.00	1	4	1	1	1	1	0	0	0	0	0	0	1	1								48	1.65	1.8	10	85	23	43	0.4	17.6	0.91	279	10	0	1	3	1.00	.00	.00	.00	1.00	1.00	.00	.00	1.00	.00
421	599332	28	1.00	1	8	1	1	1	1	0	0	0	0	0	0	1	1								45	1.72	2.9	9.5	108	90	127	1.1	7.6		158	4	0	1	3	1.00	.00	.00	.00	1.00	.00	.00	.00	.00	.00
422	603569	25	1.00	1	12	1	0	1	1	0	0	1	0	0	0	1	4								58	1.74	2.2	12.6	112	41	48		13	1	257	5	0	5	3	1.00	.00	.00	.00	1.00	.00	.00	1.00	.00	.00
423	556852	19	1.00	1	2	1	0	0	1	0	1	1	1	1	0	1	2								50	1.75	1.2	8.4	115	51	109	7	19.7	0.7	155	12	0	1	3	1.00	.00	.00	.00	.00	.00	.00	.00	1.00	.00
424	589426	20	1.00	1	4	1	1	1	1	0	1	0	0	0	0	1	2	1							51	1.69	2	10.4	174	38	120	0.75	13.2	0.87	415	10	0	1	3	1.00	.00	.00	.00	.00	1.00	.00	.00	1.00	.00
425	592187	19	1.00	1	4	1	1	1	1	0	0	0	0	1	0	1	2								47	1.7	3.1	10.6	115	30	55	0.56	8.3	0.8	143	12	0	1	1	1.00	.00	.00	.00	.00	1.00	.00	.00	.00	.00
427	578211	20	1.00	1	4	1	1	1	1	1	1	0	0	0	0	1	2								52	1.69	2.7	12.6	67	19	36		7.3	0.7	255	12	0	1	3	1.00	.00	.00	.00	1.00	1.00	.00	.00	.00	.00
428	567811	40	1.00	1	3	1	1	1	1	0	0	1	0	0	0	1	4	1							52	1.7	0.6	7.8	40	34	112	1	14.2	1	241	11	3	1	1	1.00	.00	.00	.00	.00	.00	.00	.00	1.00	.00
429	607208	24	1.00	1	2	1	1	1	1	0	0	0	0	1	0	1	4								51	1.7	1.3	7.5	90	41	61	1.1	14.3	0.8	118	13	0	1	3	1.00	.00	.00	.00	1.00	1.00	.00	.00	1.00	.00
430	569070	17	1.00	1	4	1	1	1	1	0	1	0	0	0	0	1	4								43	1.6	2.9	10.9	105	51	115		10.4	0.6	254	14	0	1	3	1.00	.00	.00	.00	.00	.00	.00	.00	1.00	.00
431	612111	16	1.00	1	36	1	0	1	1	1	0	0	0	0	0	1	3								46	1.71	1.4	8.9	66	35	22		5.7	0.76	207	10	0	1	3	1.00	.00	.00	.00	1.00	.00	.00	.00	.00	.00
432	622301	35	1.00	1	28	1	1	1	1	1	0	0	0	0	0	1	2								52	1.62	1.9	9.1	82	39	71	0.71	10.7	0.64	175	22	3	1	3	1.00	.00	.00	.00	.00	1.00	.00	.00	.00	.00
433	555449	30	1.00	1	4	1	1	1	1	0	0	0	1	1	0	2		1			1				46	1.65	1.6	9.3	202	28	72		10.8	0.66	254	5	0	1	3	1.00	.00	.00	.00	1.00	1.00	.00	.00	.00	.00
434	579868	19	1.00	1	4	1	1	1	1	0	0	0	0	0	0	1	5								48	1.73	2.1	9	125	16	38	0.5	13.3	0.8	179	16	0	2	1	1.00	.00	.00	.00	.00	.00	.00	.00	1.00	.00
435	573151	27	1.00	1	12	1	1	1	1	0	0	0	0	0	0	1	4	1	1						50	1.64	1.8	7.1	39	14	59	0.5	13.4	0.8	193	16	2	2	3	1.00	.00	.00	.00	1.00	.00	.00	.00	.00	.00
436	548574	18	1.00	1	4	1	1	1	1	0	0	0	0	0	0	1	2	1							43	1.77	0.8	7	45	38	186		16.8	0.8	313	4	0	1	3	1.00	.00	.00	.00	1.00	1.00	.00	.00	.00	.00
437	558486	23	1.00	1	2	1	1	1	1	0	0	1	0	0	0	1	3	1							50	1.65	0.8	7.2	59	53	195	0.86	13.3	1.63	314	12	2	1	3	1.00	.00	.00	.00	1.00	.00	.00	.00	1.00	.00
438	634991	23	1.00	1	24	1	1	1	1	0	1	1	0	1	0	2		1							47	1.66	0.9	4.5	190	17	32	0.42	20.6	0.8	103	20	2	1	1	1.00	.00	.00	.00	.00	1.00	.00	1.00	.00	.00
440	568664	22	1.00	1	2	1	1	1	1	0	0	0	0	0	0	1	3								45	1.68	2.1	7.4	118	19	32		7.4	0.7	142	9	0	1	3	1.00	.00	.00	.00	1.00	.00	.00	.00	.00	.00
441	568340	25	1.00	1	4	1	1	1	1	0	0	1	0	1	0	1	3								48	1.7	0.9	7.8	50	22	57	0.6	8.7	1.2	344	5	0	1	3	.00	.00	.00	.00	.00	.00	.00	.00	.00	.00
442	580849	21	1.00	1	12	1	1	1	1	0	0	0	1	0	0	2		1	1						46	1.72	1.4	10.4	55	69	193	6.14	15	0.67	225	13	2	1	3	.00	.00	.00	.00	.00	.00	.00	.00	.00	.00
443	611737	18	1.00	1	8	1	1	1	1	0	1	0	1	0	0	1	4								47	1.67	1.7	7.7	64	35	83		14.9	0.9	282	10	0	1	1	1.00	.00	.00	.00	1.00	1.00	.00	.00	.00	.00
444	582944	20	1.00	1	12	1	1	1	1	1	0	1	0	1	0	1	3	1						1	44	1.7	1.9	6.8	18	25	482	0.51	8.9	0.7	93	15	2	1	1	.00	.00	.00	.00	.00	.00	.00	.00	.00	.00
446	546895	22	1.00	1	4	1	1	1	1	1	1	0	0	0	0	1	1								48	1.77	2.6	9.5	21	141	233		9.3	0.9	216	9	0	1	3	1.00	.00	.00	.00	.00	.00	.00	.00	1.00	.00
448	624144	15	1.00	1	4	1	0	0	1	0	0	1	0	1	0	1									52	1.7	2.6	15.7	51	17	16		11.1	0.71	232	9	0	1	3	.00	.00	.00	.00	.00	.00	.00	.00	.00	.00
449	617924	21	1.00	1	4	1	0	1	1	0	1	0	0	0	0	1	5								48	1.7	3.5	7.9	319	23	55		17.3	0.7	172	22	0	1	3	1.00	.00	.00	.00	1.00	.00	.00	.00	.00	.00
450	513445	25	1.00	1	3	1	1	0	1	0	1	0	0	0	0	1	4								49	1.76	2.3	10	54	23	64		12.6	1.2	142	14	5	1	3	1.00	.00	.00	.00	1.00	.00	.00	1.00	1.00	.00
451	483510	22	1.00	1	12	1	1	1	1	0	1	0	0	0	0	1	2								59	1.8	2.7	7.9	97	97	242	1.3	13.7	1.5	338	13	2	1	1	1.00	.00	.00	.00	1.00	.00	.00	.00	.00	.00
452	459231	21	1.00	0	3	1	0	0	1	0	0	0	0	0	0	1	1								50	1.6	4.7	6.9	138	13	40	0.8	9.8	0.4	288	11	0	1	1	1.00	.00	.00	.00	.00	.00	.00	.00	1.00	.00
453	650062	19	1.00	1	24	1	1	1	1	1	1	0	0	0	0	1	5	1				1			45	1.7	1.3	8.9	52	40	70	0.61	6.51	0.65	139	15	3	1	3	1.00	.00	.00	.00	1.00	.00	.00	.00	.00	.00
454	641292	24	1.00	1	3	1	1	1	1	0	1	1	0	0	0	1	3	1	1						50	1.8	1.1	7.6	89	34	75		14	0.9	79	6	2	1	3	1.00	.00	.00	.00	1.00	.00	.00	.00	1.00	.00
455	600902	37	1.00	1	16	1	1	1	1	0	1	0	0	1	0	2									48	1.7	5.9	9	153	8	29	0.5	15	0.2	232	4	0	1	3	.00	.00	.00	.00	.00	.00	.00	.00	.00	.00
456	555832	19	1.00	0	2	1	1	1	1	0	0	0	0	1	0	1	1	1							46	1.78	2.5	10.6	77	26	119		7.4	0.67	141	7	2	1	3	1.00	.00	.00	.00	1.00	1.00	.00	.00	.00	.00
459	485608	19	1.00	1	16	1	1	1	1	1	1	0	0	1	0	1	5								52	1.72	2.8	6.8	53	16	35	1	7.7	0.8	102	14	0	1	3	1.00	.00	.00	.00	1.00	.00	.00	.00	1.00	.00
460	510148	22	1.00	0	12	1	1	1	1	1	0	0	0	1	0	1	1	1							51	1.69	1.3	3.3	47	8	36	1.92	9.8	0.7	160	9	3	5	3	1.00	.00	.00	.00	1.00	.00	.00	1.00	1.00	.00
461	485964	20	1.00	1	4	1	1	1	1	1	1	0	0	0	0	1	1								52	1.69	1.4	6.6	76	6	25	0.36	8.8	0.9	99	19	0	1	3	1.00	.00	.00	.00	1.00	.00	.00	.00	.00	.00
463	517317	25	1.00	1	8	1	1	1	1	1	1	0	0	0	0	1	2	1	1						52	1.66	3.8	7.7	34	43	60	9	28.8	1.2	194	16	7	1	3	1.00	.00	.00	.00	.00	1.00	.00	1.00	1.00	.00
464	519533	24	1.00	1	8	1	1	1	1	0	1	0	0	1	0	1	5	1							43	1.64	1.1	7.5	43	25	30	0.6	8.8	0.8	162	15	0	1	1	1.00	.00	.00	.00	.00	1.00	.00	.00	1.00	.00
465	497178	30	1.00	1	20	1	1	1	1	0	1	1	0	1	0	1	5								51	1.7	1.2	8.6	37	40	46	0.59	13.5	0.8	165	16	0	1	3	1.00	.00	.00	.00	.00	.00	.00	.00	1.00	.00
466	477544	25	1.00	1	12	1	1	1	1	0	0	0	0	0	0	1	1								56	1.81	2.7	11.6	90	96	143	1.1	7.7	0.7	177	4	3	1	3	1.00	.00	.00	.00	.00	.00	.00	.00	1.00	.00
467	570313	23	1.00	1	3	1	1	1	1	1	1	1	0	0	0	1	3								43	1.68	2	8.4	150	94	193	1.3	6.6	0.69	101	12	0	1	3	1.00	.00	.00	.00	1.00	.00	.00	.00	.00	.00
468	605326	17	1.00	1	4	1	1	1	1	0	0	0	0	0	0	1	5								45	1.78	1.8	8	101	23	28	9	12.9	0.9	80	8	2	1	1	1.00	.00	.00	.00	1.00	1.00	.00	.00	.00	.00
469	590387	22	1.00	0	12	1	0	0	1	0	1	1	0	1	1	1	5	1	1						54	1.77	0.8	6.8	49	26	49		13.7	0.8	109	18	2	1	3	1.00	.00	.00	.00	1.00	1.00	.00	.00	.00	.00
470	630342	45	1.00	1	4	1	1	1	1	0	0	1	0	1	0	1	3								45	1.68	1.4	8.8	106	85	196	0.92	10.8	1	142	12	0	1	3	1.00	.00	.00	.00	1.00	.00	.00	1.00	1.00	.00
471	479930	23	1.00	1	4	1	0	0	1	1	1	1	0	0	1	1	3								53	1.65	1.4	9.1	145	44	71	0.5	11	1	601	9	0	1	3	1.00	.00	.00	1.00	.00	.00	.00	.00	.00	.00
472	477917	15	1.00	1	1	1	0	0	1	0	1	1	0	0	0	1	3	1			1				47	1.7	1.9	8	43	24	121	0.7	11.2	0.8	311	7	4	1	1	1.00	.00	.00	.00	.00	.00	.00	.00	1.00	.00
474	541512	28	1.00	1	12	1	1	1	1	0	0	0	1	1	0	1	1								45	1.68	1.2	4.1	18	11	41		9.6	0.8	140	5	0	1	1	.00	.00	.00	.00	.00	.00	.00	.00	.00	.00
475	500674	20	1.00	1	28	1	1	1	1	1	1	0	0	0	0	1	4	1							43	1.67	0.9	5	70	51	91	1.8	41	1.06	185	10	2	1	3	1.00	.00	.00	.00	1.00	.00	.00	.00	.00	.00
476	516062	21	1.00	1	20	1	1	1	1	0	1	0	0	0	0	1	6								47	1.84	1.4	8.6	45	8	17	0.4	8.2	0.7	113	19	0	2	3	1.00	.00	.00	.00	1.00	.00	.00	.00	.00	.00
477	573012	20	1.00	0	8	1	1	1	1	0	0	0	0	0	0	1	2								58	1.74	1.1	8.3	43	314	281	0.9	19.4	0.7	123	7	0	1	1	1.00	.00	.00	.00	1.00	.00	.00	.00	.00	.00
478	552040	27	1.00	1	8	1	1	1	1	0	1	0	0	0	0	2									45	1.74	2.5	8.2	29	65	125	0.6	15.5	0.86	415	5	0	1	3	1.00	.00	.00	.00	.00	1.00	.00	.00	1.00	.00
479	557147	26	1.00	0	6	0	1	1	1	1	1	1	0	0	0	1	3	1							50	1.65	1.1	9.1	98	14	34	0.4	19.4	1.2	318	9	3	1	3	1.00	.00	.00	.00	1.00	1.00	.00	1.00	.00	.00
480	553590	30	1.00	1	4	1	1	1	1	0	0	1	1	0	0	1	2	1							57	1.72	0.4	6.7	92	11	30		10	1	415	12	2	1	3	1.00	.00	.00	.00	1.00	1.00	.00	.00	.00	.00
483	571163	22	1.00	1	4	1	1	1	1	1	0	0	0	0	0	1	5								51	1.8	2.9	5.2	107	20	63		17	0.8	206	10	0	1	3	1.00	.00	.00	.00	.00	.00	.00	.00	1.00	.00
484	532144	23	1.00	0	8	1	1	1	1	0	0	1	1	0	0	1	2								43	1.71	1.9	8.1	124	72	159	7.7	9.6	0.7	130	7	0	1	3	.00	.00	.00	.00	.00	.00	.00	.00	.00	.00
485	458180	20	1.00	0	4	1	1	1	1	1	1	1	0	0	0	1	3								46	1.71	1.7	4.8	46	35	72	0.6	12.5	0.8	88	16	3	1	3	1.00	.00	.00	.00	.00	.00	.00	.00	1.00	.00
487	558379	30	1.00	1	4	1	1	1	1	0	0	1	0	0	0	1	1	1	1						57	1.79	2.6	6.2	57	26	36	41	15.2	0.6	74	13	7	1	1	1.00	.00	.00	.00	.00	.00	.00	1.00	.00	.00
489	383773	22	1.00	1	4	1	1	1	1	0	1	0	0	0	0	1	2	1							48	1.66	2.3	8.5	59	41	70		8.6	0.8	246	16	3	1	3	1.00	.00	.00	.00	1.00	.00	.00	.00	1.00	.00
490	375421	26	1.00	1	8	1	1	1	1	1	0	0	0	0	0	1	3								54	1.77	2	5.1	48	26	61	0.6		1	256	5	0	1	3	1.00	.00	.00	.00	.00	.00	.00	.00	1.00	.00
492	393887	22	1.00	1	4	1	1	1	1	1	1	0	0	0	0	1	1								46		2.1	9	117	44	58		20.1	0.9		7	2	1	3	1.00	.00	.00	.00	.00	.00	.00	.00	1.00	.00
493	374526	28	1.00	0	4	1	1	1	1	1	1	0	1	0	0	1	1	1							47	1.65	2.1	12.3	91	146	460	0.64		0.9	237	7	3	1	3	.00	.00	.00	.00	.00	.00	.00	.00	.00	.00
496	366802	22	1.00	1	3	1	1	1	1	1	0	0	0	0	0	1	3								56	1.78	4.3	14.5	186	21	33	0.7	9.8	0.8	176	8	0	1	3	.00	.00	.00	.00	.00	.00	.00	.00	.00	.00
497	399042	32	1.00	0	3	1	1	1	1	1	1	0	0	1	0	1	1	1			1				50	1.65	1.7	11	76	239	473	0.62	11.2	1.1	277	7	4	1	3	1.00	.00	.00	.00	.00	.00	.00	.00	1.00	.00
498	369822	26	1.00	1	8	1	1	1	1	1	0	1	0	1	0	1	2								52	1.63	3.3	12.7	192	105	175	1	21.3	0.9	153	6	0	1	3	1.00	.00	.00	.00	.00	.00	.00	.00	1.00	.00
499	388516	30	1.00	1	8	1	1	1	1	0	1	0	0	0	0	1	2	1	1					1	43	1.56	2.1	7.8	64	26	45		40.9	0.8	415	11	2	1	3	.00	.00	.00	.00	.00	.00	.00	.00	.00	.00
501	364128	18	1.00	0	3	1	1	1	1	0	0	0	1	0	0	1	2								46	1.64	1.2	10.9	87	108	181		8.6	0.9	324	7	0	1	3	1.00	.00	.00	.00	.00	1.00	.00	.00	.00	.00
502	533748	25	1.00	1	8	1	1	1	1	1	0	0	0	0	0	1	5								55	1.8	1.1	8.2	74	43	29		13.4	0.8	212	16	0	2	3	1.00	.00	.00	.00	.00	.00	.00	.00	1.00	.00
503	406130	46	1.00	0	24	1	1	1	1	1	0	1	0	0	0	1	1	1							46	1.71	1.4	8.4	51	50	87	1.1	8.1	0.7	194	6	2	3		1.00	.00	.00	.00	.00	.00	.00	1.00	1.00	.00
504	504899	24	1.00	1	2	1	1	1	1	1	0	0	1	0	0	1	2								45	1.66	2.5	8.4	65	53	113		7.5	0.7	459	5	0	1	3	1.00	.00	.00	.00	.00	.00	1.00	.00	.00	.00
505	535444	18	1.00	1	2	1	1	1	1	1	0	0	0	0	0	1	2								49	1.7	2.2	11.4	55	21	58		10.2	0.8	128	7	0	1	3	1.00	.00	.00	.00	.00	.00	.00	.00	1.00	.00
506	508047	22	1.00	1	4	1	1	0	1	1	0	1	0	0	0	1	5	1				1			54	1.78	1.1	7.6	66	29	78	1.25	16.2	0.7	168	24	7	1	1	1.00	.00	.00	.00	.00	1.00	.00	.00	1.00	.00
507	506656	25	1.00	1	8	1	1	1	1	1	0	0	0	0	0	1	3	1				1			54	1.8	2.3	9.9	129	56	74	1	17.2	0.7	133	9	3	1	3	1.00	.00	.00	.00	.00	.00	.00	1.00	.00	.00
509	361482	20	1.00	1	4	1	1	1	1	0	0	1	0	0	0	1	2	1							46	1.75	2.3	10.2	118	178	299	0.6	11.5	0.12	146	6	3	1	3	1.00	.00	.00	.00	.00	1.00	.00	1.00	1.00	.00
510	368562	20	1.00	1	4	1	1	1	1	0	1	0	0	0	0	1	3	1			1				46	1.68	1.6	6.6	20	48	168		12.2	0.9	220	11	6	3		1.00	.00	.00	.00	.00	1.00	.00	.00	.00	.00
511	390331	23	1.00	1	2	1	1	1	0	0	1	0	0	0	0	1	3	1							51	1.71	1.7	9.5	59	59	193	0.72	9.1	0.06	159	7	3	1	3	1.00	1.00	.00	.00	.00	1.00	.00	1.00	1.00	.00
512	372987	22	1.00	1	4	1	1	1	1	0	0	0	1	0	0	1	3								47	1.76	1.9	6.8	49	37	196		6	0.7	127	15	0	1	3	1.00	.00	.00	.00	.00	1.00	.00	1.00	1.00	.00
513	373221	14	1.00	1	12	1	1	1	1	0	1	0	0	1	0	1	2	1	1		1				45		2.9	10.8	300	177	193			0.85	586	11	6	1	3	1.00	.00	.00	.00	.00	1.00	.00	.00	1.00	.00
515	371201	28	1.00	1	4	1	1	1	1	0	1	0	0	1	0	1	3	1						1	45	1.67	1.1	8.7	41	73	258	1		1.1	491	13	2	1	3	1.00	.00	.00	.00	.00	1.00	.00	.00	1.00	.00
517	364656	19	1.00	1	4	1	1	1	1	0	0	1	1	1	0	1	3								46	1.74	2.1	8.7	48	41	75	1.1	7.1	1.1	290	15	3	1	3	1.00	.00	.00	.00	.00	1.00	.00	.00	1.00	.00
518	370636	23	1.00	1	2	1	1	1	1	0	0	0	1	0	0	1	2								55	1.65	2.6	5.8	75	48	85		7.8	0.5	23	16	0	1	1	1.00	.00	.00	.00	.00	1.00	.00	.00	.00	.00
519	372519	47	1.00	1	12	1	1	1	1	1	0	0	1	1	0	1	1								47	1.59	2.4	6.8	49	54	145			0.9	164	15	0	1	3	1.00	1.00	.00	.00	.00	1.00	.00	.00	.00	.00
521	297433	25	1.00	1	6	1	1	1	1	0	1	0	0	1	0	1	3	1	1						53	1.78	0.8	5.3	41	41	135	2.4	18.4	0.8	206	10	2	1	3	.00	.00	.00	.00	.00	.00	.00	.00	.00	.00
523	309281	28	1.00	1	8	1	1	1	1	0	1	0	0	1	0	1	3	1							51	1.7	0.9	5.4	42	37	71	0.7	12.3	0.9	139	5	2	1	3	1.00	.00	.00	.00	.00	1.00	.00	.00	1.00	.00
524	288232	22	1.00	1	8	1	1	1	1	0	1	1	0	0	0	2		1	1						55	1.75	1.6	10.3	67	29	141	0.9	17.8	1.2	97	13	7	1	1	1.00	.00	.00	.00	.00	.00	.00	.00	1.00	.00
525	307590	25	1.00	1	8	1	1	1	1	1	0	0	0	0	0	1	1								47	1.68	1.9	6.9	121	28	67	0.9	13.9	0.8	251	7	0	1	3	1.00	.00	.00	.00	.00	1.00	.00	.00	1.00	.00
528	323433	19	1.00	1	2	1	1	1	1	0	0	1	0	1	0	1	4	1							48	1.66	1.8	9.9	62	50	68	1.1	8.2	0.9	216	10	3	1	3	1.00	1.00	.00	.00	.00	1.00	.00	1.00	1.00	.00
529	280267	40	1.00	1	12	1	1	1	1	0	1	1	0	0	0	1	3	1							56	1.68	1.5	5.5	55	31	31	1		0.8	122	7	2	1	3	1.00	.00	.00	.00	1.00	1.00	.00	.00	1.00	.00
530	319112	18	1.00	1	16	1	1	1	1	1	1	0	0	1	0	1	3	1			1				46	1.68	2.9	5.6	35	16	45	0.7	6.8	0.7	141	16	6	1	1	.00	.00	.00	.00	.00	.00	.00	.00	.00	.00
531	308867	20	1.00	1	8	1	1	1	1	0	1	0	0	1	0	1	3								47	1.7	1.2	9.7	35	116	168	0.6	13.1	0.8	231	4	0	1	3	.00	.00	.00	.00	.00	.00	.00	.00	.00	.00
532	301431	30	1.00	0	4	1	1	1	1	0	0	0	0	0	0	1	2								46	1.79	0.9	7.6	38	86	273	1.2	8.8	0.8	474	15	0	1	1	1.00	.00	.00	.00	.00	.00	.00	.00	1.00	.00
534	318403	45	1.00	1	24	1	1	1	1	0	1	1	0	1	0	1	2	1							45	1.75	2	7.7	157	36	58	0.6	12.5	0.9	129	5	3	1	1	1.00	.00	.00	.00	.00	.00	.00	.00	1.00	.00
536	299086	26	1.00	1	4	1	0	0	1	0	0	1	0	0	1	1	3	1						1	48	1.78	0.9	5.9	54	11	35	0.7	6.2	0.5	156	7	2	1	3	.00	.00	.00	.00	.00	.00	.00	.00	.00	.00
537	272907	20	1.00	1	4	1	1	1	1	0	0	1	0	0	0	1	5	1							55	1.76	1	6.7	51	16	32		10.3	0.8	94	16	7	1	1	1.00	.00	.00	.00	.00	1.00	.00	.00	.00	.00
538	362823	23	1.00	0	12	1	1	1	1	0	0	1	0	1	0	1	1	1			1				51	1.65	5.5	5.8	239	24	50		13.5	0.9	31	6	4	1	3	1.00	.00	.00	.00	.00	1.00	1.00	.00	.00	.00
539	361226	26	1.00	1	3	1	1	1	1	0	0	0	0	0	0	1	3								45	1.6	6.1	14.8	49	73	57		8.7	0.9	211	8	0	1	1	1.00	.00	.00	1.00	.00	.00	.00	.00	.00	.00
540	364008	18	1.00	1	4	1	1	1	1	0	1	0	0	0	0	1	1	1			1				44	1.64	4.8	5.8	254	60	73		5.9	1	245	6	4	1	3	1.00	.00	.00	.00	.00	.00	.00	.00	1.00	.00
541	366978	24	1.00	1	4	1	1	1	1	0	0	1	0	0	0	1	1	1			1				48	1.68	5.7	14.7	155	36	39		12.7	0.8	210	9	4	1	3	1.00	1.00	.00	.00	.00	1.00	.00	1.00	.00	1.00
542	398887	24	1.00	1	8	1	1	1	1	0	0	0	0	1	0	1	1	1	1						51	1.68	3.6	10.8	53	53	53	2.7	8.8	0.8	337	19	2	5	3	1.00	1.00	.00	.00	1.00	.00	.00	1.00	.00	.00
544	292772	20	1.00	1	8	1	0	0	1	0	0	0	0	0	0	1	3								50	1.84	3.9	7.8	124	12	32	0.8	6.7	0.6	283	13	5	1	1	.00	.00	.00	.00	.00	.00	.00	.00	.00	.00
545	325367	28	1.00	1	16	1	1	1	1	0	0	1	0	0	0	1	6	1	1						59	1.76	1.2	9.7	65	32	98	1	7.4	0.5	74	16	2	2	3	.00	.00	.00	.00	.00	.00	.00	.00	.00	.00
547	885284	23	1.00	1	2	1	1	1	0	0	0	0	0	0	0	1	2	1			1				61	1.85	1	10.7	40	168	397	0.85	10.8	1.01		0	4	1	3	.00	.00	.00	.00	.00	.00	.00	.00	.00	.00
548	503099	30	1.00	1	2	1	1	1	1	0	0	1	0	0	0	1	3	1	1		1				52	1.83	0.9	7	35	48	140		56	0.68	495	8	6	1	3	1.00	.00	.00	.00	.00	.00	.00	.00	1.00	.00
549	276868	28	1.00	1	3	1	1	1	0	0	0	1	0	0	0	1	1	1							47	1.7	1.2	6.2	62	48	213	0.4	13.2	0.6	323	0	2	1	3	1.00	.00	.00	.00	.00	.00	.00	.00	1.00	.00
551	321061	20	1.00	1	8	1	1	1	1	0	1	0	0	1	0	1	3								46	1.69	1.5	7.3	87	10	31		9.5	0.6	156	6	0	1	1	.00	.00	.00	.00	.00	.00	.00	.00	.00	.00
552	304239	18	1.00	0	4	1	1	1	1	0	0	1	0	0	0	1	1	1							46	1.78	1.8	7.2	124	10	25	0.5	8.3	0.7	52	6	3	1	3	.00	.00	.00	.00	.00	.00	.00	.00	.00	.00
554	317183	25	1.00	1	12	1	1	0	1	0	0	0	0	0	0	1									46	1.76	1.7	7.3	165	67	96	0.8	9.3	0.6	333	6	0	1	3	1.00	.00	.00	.00	.00	1.00	.00	.00	.00	.00
555	305914	45	1.00	1	2	1	1	1	1	0	1	0	0	1	0	1	4								45	1.65	1	8.6	52	12	25	0.4	8.7	0.7	186	8	0	1	3	1.00	.00	.00	.00	.00	.00	.00	.00	1.00	.00
556	297573	20	1.00	1	4	1	1	1	1	0	0	0	0	0	1	1	6	1	1						43	1.64	2.3	7.7	124	29	72		12.2	1	266	13	2	1	3	.00	.00	.00	.00	.00	.00	.00	.00	.00	.00
557	287765	22	1.00	1	16	1	1	1	1	0	1	0	0	0	0	1	2								52	1.75	1.5	8.1	32	28	57		8.2	0.8	213	10	0	1	3	1.00	.00	.00	.00	1.00	.00	.00	.00	.00	.00
558	302351	21	1.00	1	4	1	1	1	1	0	0	1	0	1	0	1	2								52	1.68	1.4	11.8	43	105	234	0.7	8.4	0.8	166	3	0	1	1	.00	.00	.00	.00	.00	.00	.00	.00	.00	.00
559	280951	25	1.00	1	12	1	1	1	1	0	0	1	1	0	0	1	4	1	1						45	1.72	2	7.1	46	31	159	1.8	10.2	0.7	184	13	2	1	3	1.00	.00	.00	.00	.00	1.00	.00	.00	.00	.00
560	310657	24	1.00	1	3	1	1	1	1	0	0	0	0	0	0	1	3								55	1.77	1.8	8	17	107	139	0.6	14.2	1	313	4	0	1	3	1.00	.00	.00	.00	1.00	.00	.00	1.00	1.00	.00
561	308848	20	1.00	1	3	1	1	1	1	0	1	0	0	1	0	1	2								45	1.65	3.9	12.9	177	201	309	0.7	4.9	1	293	4	0	1	3	.00	.00	.00	.00	.00	.00	.00	.00	.00	.00
562	282674	23	1.00	0	3	1	1	1	1	1	0	0	0	1	0	2		1							52	1.69	2.1	9.3	89	117	226		28.8	0.91		14	2	1	1	.00	.00	.00	.00	.00	.00	.00	.00	.00	.00
563	233469	28	1.00	1	12	1	1	1	1	0	0	0	0	1	0	1	4	1	1						46	1.65	1.1	8.9	53	14	24	0.8	9.7	0.7	154	11	7	1	3	1.00	.00	.00	.00	.00	.00	.00	.00	1.00	.00
564	242086	24	1.00	1	4	1	1	1	1	0	1	0	0	1	0	1	6								52	1.68	1.7	6.2	104	11	32	0.9	12	0.8	79	21	0	1	3	1.00	.00	.00	.00	.00	1.00	.00	.00	1.00	.00
565	281183	29	1.00	1	8	1	1	1	1	1	1	1	0	1	0	1	5								47	1.7	1.9	5.5	54	89	178	0.9	13.6	0.8	191	14	2	1	3	.00	.00	.00	.00	.00	.00	.00	.00	.00	.00
567	301320	18	1.00	1	4	1	1	1	1	0	1	1	0	1	0	1	2	1	1						44	1.68	1.6	9.9	58	81	115	1	28	0.8	146	3	2	1	3	1.00	.00	.00	.00	.00	1.00	.00	.00	1.00	.00
569	271456	28	1.00	1	4	1	1	1	1	0	0	0	0	0	0	1	2								46	1.69	1.4	10.8	79	21	420	1.5	11.4	0.6		10	0	1	3	1.00	.00	.00	.00	1.00	.00	.00	.00	1.00	.00
570	307170	22	1.00	1	2	1	1	1	1	0	0	0	0	0	0	1	2								47	1.72	2.4	9.8	125	29	50	0.9	8.6	0.8	412	8	2	1	3	1.00	.00	.00	.00	.00	1.00	.00	.00	1.00	.00
572	308976	18	1.00	1	8	1	1	1	1	0	1	1	0	0	0	1	1								51	1.72	2.1	12.4	85	221	298		15.2	0.41		7	0	1	3	.00	.00	.00	.00	.00	.00	.00	.00	.00	.00
574	295972	26	1.00	0	4	1	1	1	1	0	0	0	0	0	0	1	1								49	1.76	2.9	15.1	116	48	106	0.7	9.2	0.8	104	3	0	1	1	1.00	.00	.00	.00	.00	.00	.00	.00	1.00	.00
575	292628	26	1.00	1	3	1	1	1	1	1	0	0	0	0	0	1	3	1							53	1.71	1.1	10.1	63	60	177	1.3	10.8	0.9	84	10	3	1	3	1.00	.00	.00	.00	.00	1.00	.00	.00	1.00	.00
576	290644	18	1.00	1	8	1	1	1	1	0	1	0	1	0	0	1	2	1							45	1.63	1.1	9.3	40	87	191		14.1	0.9	132	9	7	1	1	1.00	.00	.00	.00	.00	.00	.00	.00	1.00	.00
577	308046	23	1.00	1	12	1	1	1	1	0	1	0	0	0	0	1	2	1			1				44	1.74	1.8	11.1	239	93	155		7.6	0.8	256	9	4	1	1	1.00	.00	.00	.00	.00	.00	.00	.00	1.00	.00
579	318703	23	1.00	1	16	1	1	1	1	0	1	0	0	0	0	1	2	1			1			1	45	1.74	0.7	7.3	94	38	89		7.8	0.6	117	6	6	1	3	1.00	.00	.00	.00	.00	.00	.00	.00	1.00	.00
581	313581	23	1.00	1	8	1	1	1	1	0	0	0	0	1	0	1	6								47	1.71	1.2	7.4	77	44	100	1.2	8.5	0.9	298	11	0	1	1	1.00	.00	.00	.00	.00	.00	.00	.00	1.00	.00
582	275466	16	1.00	1	16	1	1	1	1	0	1	0	0	1	0	1	3								45	1.65	3.8	11.1	115	16	32	1	6.9	0.9	204	3	0	1	3	1.00	.00	.00	.00	1.00	1.00	.00	.00	.00	.00
583	313960	30	1.00	0	32	1	1	1	1	0	1	0	0	0	0	1	1								52	1.74	2.4	8.7	68	18	78	0.8	10.7	0.9	109	11		1	3	1.00	.00	.00	.00	1.00	.00	.00	.00	.00	.00
584	279338	23	1.00	1	4	1	1	1	1	0	0	0	0	0	0	1	2	1			1				48	1.67	0.9	3.9	37	115	351	3.13	10.6	1	74	6	6	1	3	1.00	.00	.00	.00	.00	1.00	.00	.00	.00	.00
585	308546	20	1.00	1	4	1	1	1	0	0	0	0	1	1	0	1	6								52	1.65	1.5	9.1	113	16	26	0.7	10.5	0.7	94	15	0	1	3	.00	.00	.00	.00	.00	.00	.00	.00	.00	.00
586	301111	21	1.00	1	4	1	1	1	1	1	1	1	1	0	0	1	6	1	1						55	1.8	1.6	6.9	51	12	22	0.5	12.3	0.8	179	10	2	2	3	1.00	.00	.00	.00	.00	1.00	.00	.00	1.00	.00
587	285767	18	1.00	0	4	1	1	1	1	0	0	0	0	0	0	1	1								51	1.72	2.5	9.8	132	98	101	4.06	12.9	0.6	196	10	0	1	3	1.00	.00	.00	.00	.00	1.00	.00	.00	.00	.00
588	298823	25	1.00	1	1	1	1	1	1	0	1	0	0	0	0	1	3	1	1						52	1.72	1.8	7.3	103	22	76	0.6	9	0.7	74	11	7	1	3	.00	.00	.00	.00	.00	.00	.00	.00	.00	.00
589	376256	18	1.00	1	4	1	1	1	1	1	0	0	0	0	0	1	4								52	1.65	0.8	9.6	39	34	80	0.9	10.3	0.9	104	10	0	1	3	.00	.00	.00	.00	.00	.00	.00	.00	.00	.00
590	258085	18	1.00	1	4	1	1	1	1	0	0	0	0	0	0	1	3								45	1.69	1.4	6.5	155	18	41		9	0.9	134	6	0	1	3	.00	.00	.00	.00	.00	.00	.00	.00	.00	.00
591	283636	18	1.00	1	4	1	1	1	1	0	1	0	0	1	0	1	2	1							49	1.68	2.1	9.8	134	311	331	1.02	13.8	0.7	166	6	7	1	3	.00	.00	.00	.00	.00	.00	.00	.00	.00	.00
592	303330	20	1.00	0	3	1	1	1	1	0	0	0	1	0	0	1	4								45	1.6	1.7	11.2	51	40	116	1.3	12.6	1	129	14	7	1	1	1.00	.00	.00	.00	.00	.00	.00	.00	1.00	.00
594	306647	27	1.00	1	12	1	1	1	1	0	0	0	1	1	0	1	1								47	1.73	1.4	11.2	79	81	150	1.2	7	0.5	74	3	0	1	3	1.00	.00	.00	.00	.00	.00	.00	.00	1.00	.00
596	281970	23	1.00	0	12	1	1	1	1	0	0	0	0	1	0	1	3								45	1.6	1.8	6.6	43	25	65	1.1	11.2	0.8		13	0	1	3	1.00	.00	.00	.00	.00	.00	.00	.00	1.00	.00
597	525096	22	1.00	1	8	1	1	1	1	0	1	0	1	1	1	1	1	1							52	1.74	1	6.2	42	15	66		20.9	1.3	226	17	3	1	3	.00	.00	.00	.00	.00	.00	.00	.00	.00	.00
598	276460	20	1.00	1	12	1	1	1	1	0	1	0	0	0	0	1	3	1						1	43	1.71	2.2	9.2	139	56	131	0.5	6.9	0.5	87	17	2	1	1	1.00	1.00	.00	.00	1.00	.00	.00	.00	.00	.00
599	288550	26	1.00	0	4	1	1	1	1	1	1	0	0	0	0	1	2	1	1						59	1.86	1.7	8.2	82	54	102	0.9	11.5	1	293	11	2	1	3	1.00	.00	.00	.00	.00	.00	.00	.00	1.00	.00
600	295970	29	1.00	1	24	1	1	1	1	0	0	1	0	1	0	1	2								53	1.78	1.3	21.4	50	28	54		8	0.81	1248	11	0	1	3	1.00	.00	.00	.00	.00	1.00	1.00	.00	.00	.00
601	303371	25	1.00	1	4	1	1	1	1	0	1	0	0	0	0	1	2								59	1.7	3.6	11.1	167	64	76	1	3	0.3	146	3	0	1	1	.00	.00	.00	.00	.00	.00	.00	.00	.00	.00
603	284286	24	1.00	1	4	1	1	1	1	1	0	0	0	1	0	1	6	1							54	1.73	0.9	6.5	109	22	38	0.9	14.6	0.9	323	21	7	1	1	1.00	.00	.00	.00	.00	1.00	.00	.00	1.00	.00
604	282985	26	1.00	1	3	1	1	1	1	0	0	0	0	0	0	1	4	1							57	1.76	1.2	6.6	88	58	169	0.9	9.7	0.89	99	3	2	1	3	.00	.00	.00	.00	.00	.00	.00	.00	.00	.00
605	279711	20	1.00	1	4	1	1	1	1	1	0	0	0	0	0	1	3	1							45	1.6	2.4	9.1	111	142	372	0.5	9.1	0.8	238	6	2	1	3	1.00	.00	.00	.00	.00	.00	.00	.00	1.00	.00
606	236118	22	1.00	1	4	1	1	1	1	0	0	0	0	0	0	1	3								48	1.65	1.8	11.3	89	45	84		10.2	0.8	109	10	0	1	3	1.00	.00	.00	.00	.00	1.00	.00	.00	1.00	.00
607	291422	18	1.00	1	12	1	1	1	1	1	1	1	0	0	0	1	5	1	1						45	1.6	1.3	6.6	17	22	49	2	7	0.9	67	10	2	1	3	.00	.00	.00	.00	.00	.00	.00	.00	.00	.00
608	321574	25	1.00	1	8	1	1	1	1	1	1	0	0	0	0	1	4	1							48	1.65	1.7	6.4	67	96	127		16.7	1.2	141	11	2	1	3	1.00	.00	.00	.00	1.00	.00	.00	.00	.00	.00
610	301073	19	1.00	1	16	1	1	1	1	1	0	1	0	0	0	1	1								48	1.65	2.8	9.2	109	42	46		5.9	0.5	325	14	3	1	3	.00	.00	.00	.00	.00	.00	.00	.00	.00	.00
611	317814	28	1.00	1	4	1	1	1	1	0	0	1	0	0	0	1	3	1							46	1.7	0.9	8.4	53	58	206		5.2	0.8	298	5	2	1	3	1.00	.00	.00	.00	.00	.00	.00	.00	1.00	.00
613	300408	30	1.00	1	16	1	1	1	1	0	1	0	1	0	0	1		1	1						51	1.65	1.6	5.3	80	48	127	1.3	15.5	1	169	11	4	1	3	.00	.00	.00	.00	.00	.00	.00	.00	.00	.00
615	315188	35	1.00	1	4	1	1	1	1	0	0	0	0	0	0	1	4	1	1					1	45	1.65	3.6	11	105	16	22		8.9	0.8	226	10	4	1	1	.00	.00	.00	.00	.00	.00	.00	.00	.00	.00
616	283235	25	1.00	0	8	1	1	1	1	0	0	0	0	0	0	1	4	1							48	1.66	2.8	7.9	161	16	75	0.6	14.3	1.1	149	15	2	1	3	.00	.00	.00	.00	.00	.00	.00	.00	.00	.00
617	254268	22	1.00	1	2	1	1	1	1	0	1	0	0	0	0	1	2	1							56	1.73	2.6	12.4	166	115	85		5	0.6	211	6	2	1	3	1.00	.00	.00	.00	1.00	.00	.00	.00	1.00	.00
618	296150	26	1.00	1	4	1	1	1	1	1	1	0	0	0	0	1	3	1	1						55	1.7	1.8	5.3	2	23	33	0.5	12.8	0.9	164	13	2	1	3	1.00	.00	.00	.00	.00	1.00	.00	.00	1.00	.00
621	292768	23	1.00	1	2	1	1	1	1	0	1	0	0	0	0	1	2								50	1.72	2.1	13.7	104	209	234		5.3	0.8	305	8	0	1	4	.00	.00	.00	.00	.00	.00	.00	.00	.00	.00
622	289234	18	1.00	1	4	1	1	1	1	0	1	0	0	0	0	1	2	1							44	1.64	1.7	9.4	70	148	251	0.9	11.8	0.5	256	8	3	1	3	1.00	1.00	.00	.00	.00	.00	.00	.00	.00	.00
623	267009	26	1.00	1	20	1	1	1	1	0	0	0	1	1	0	1	1	1			1				50	1.71	1.4	4.6	34	21	25		21.1	0.8	566	22	4	1	1	1.00	.00	.00	.00	1.00	.00	.00	.00	1.00	.00
624	293632	38	1.00	1	24	1	1	1	1	0	0	0	0	0	0	1	1	1							48	1.64	1.6	6.5	93	130	360	0.5	10.1	0.7	263	12	2	1	3	1.00	.00	.00	.00	.00	.00	.00	.00	1.00	.00
625	280606	20	1.00	1	8	1	1	1	1	0	0	0	0	1	0	1	2								46	1.62	1.9	9.1	126	58	114	1	11.8	1	191	10	0	1	1	1.00	.00	.00	.00	.00	.00	.00	.00	1.00	.00
626	394166	20	1.00	1	8	1	1	1	1	1	0	1	0	0	0	1	3	1	1						43	1.69	2.6	8.6	108	17	49		19	1.2	118	5	4	5	3	1.00	.00	.00	.00	.00	1.00	.00	1.00	1.00	.00
627	295243	20	2.00	1	8	1	1	1	1	0	1	0	0	0	0	1	2	1	1		1	1			47	1.67	2.7	7.6	272	22	56					6	6	1	3	.00	.00	.00	.00	.00	.00	.00	.00	.00	.00
628	381379	30	1.00	1	4	1	1	1	1	0	1	1	0	0	0	1	1	1							46	1.59	4	10.8	67	58	72		9.19	0.9	137	16	3	1	1	1.00	.00	.00	.00	1.00	.00	.00	.00	.00	.00
629	295905	18	1.00	1	8	1	1	1	1	1	1	1	0	0	0	1	3	1							45	1.79	1.1	5.2	4	38	65	0.6	18.1	0.7	137	15	7	1	4	1.00	.00	.00	.00	1.00	1.00	.00	.00	.00	.00
630	276057	22	1.00	1	4	1	1	1	1	1	1	1	1	0	0	1	2								48	1.58	1.1	8	33	12	61	0.7	8.6	0.7	221	8	0	1	1	1.00	.00	.00	.00	1.00	.00	.00	.00	1.00	.00
632	316053	22	1.00	1	32	1	1	1	1	1	1	1	0	1	0	1	3								55	1.8	2.2	5.8	20	33	119	1	5.8	0.7	191	8	0	1	3	1.00	.00	.00	.00	1.00	.00	.00	.00	.00	.00
633	312614	33	1.00	1	24	1	1	1	1	1	1	0	0	0	0	1	2	1		1					50	1.7	1.4	9.1	36	32	150	1.3	21.1	1.1	67	6	1	1	3	1.00	.00	.00	.00	1.00	1.00	.00	.00	.00	.00
634	308983	30	1.00	1	12	1	1	1	1	0	1	1	0	0	0	1	1	1			1				47	1.6	4.8	6.5	49	27	26	0.8	15.4	0.8	184	22	6	4		1.00	.00	.00	.00	.00	.00	1.00	1.00	.00	.00
635	273369	25	1.00	1	4	1	1	1	1	0	0	0	0	0	0	1	2								45	1.65	3.3	11.6	55	223	316		13.8	0.9	226	7	0	1	3	1.00	.00	.00	.00	.00	.00	.00	.00	1.00	.00
636	295778	22	1.00	1	12	1	1	1	1	0	0	1	0	0	0	1	2								47	1.67	3.1	7.6	60	25	87	0.6	13.2	0.6	164	8	0	4		1.00	.00	.00	.00	.00	.00	1.00	1.00	.00	.00
637	271981	23	1.00	1	2	1	0	0	1	0	1	0	0	0	0	1	3	1	1						43	1.73	1	9.5	77	35	68	0.6	12.4	0.6	246	6	0	1	3	1.00	.00	.00	.00	.00	1.00	.00	.00	.00	.00
638	321470	25	1.00	1	4	1	1	1	1	0	1	1	0	1	0	1	4	1			1				49		1.2	9.9	67	67	200	1.13	12.8	1.1	159	7	6	1	3	1.00	.00	.00	.00	.00	.00	.00	.00	1.00	.00
640	296540	35	1.00	1	4	1	1	1	1	1	0	0	1	1	0	1	1	1							61	1.75	1.5	9.5	30	130	380	5.5	13	0.5	104	10	7	1	3	.00	.00	.00	.00	.00	.00	.00	.00	.00	.00
641	281987	18	1.00	1	8	1	1	1	1	0	0	0	0	1	0	1	5	1	1				1		46	1.74	2.9	8.3	97	43	16		10.9	0.7	117	18	2	1	3	.00	.00	.00	.00	.00	.00	.00	.00	.00	.00
643	303677	26	1.00	1	2	1	1	1	1	0	1	1	0	0	0	1	4								52	1.65	3.7	12.2	122	24	36	0.8	15.2	1	174	10	0	1	3	.00	.00	.00	.00	.00	.00	.00	.00	.00	.00
644	282707	28	1.00	1	2	1	1	1	1	0	1	1	1	0	0	1	4	1	1						45	1.67	1.8	10.5	52	165	257		10.4	1.74	174	6	2	1	1	.00	.00	.00	.00	.00	.00	.00	.00	.00	.00
645	278006	22	1.00	1	4	1	1	1	1	1	0	0	0	0	0	1	2	1							43	1.7	1.6	4.6	47	14	66	1.1	25.1	0.8	132	6	2	1	3	.00	.00	.00	.00	.00	.00	.00	.00	.00	.00
646	281564	26	1.00	1	16	1	1	1	1	0	0	0	0	0	0	1	5	1							52	1.69	2.4	9.3	83	64	83		6.7	0.7	280	15	2	1	4	1.00	.00	.00	.00	.00	1.00	.00	.00	1.00	.00
647	325099	30	1.00	1	3	1	1	1	1	0	1	1	0	1	0	2									46	1.68	1.1	9.7	158	71	136	0.9	12.3	0.9	164	3	0	1	3	1.00	.00	.00	.00	.00	.00	.00	1.00	1.00	.00
648	305757	18	1.00	0	3	1	1	1	1	0	0	0	0	1	0	1	3								46	1.66	2.8	14	80	23	33	0.6	6.5	0.7	176	7	0	1	3	1.00	.00	.00	.00	1.00	.00	.00	.00	.00	.00
649	298352	22	1.00	1	24	1	1	1	1	1	1	0	1	0	0	1	1	1	1						43	1.61	6.4	9.4	197	15	34	1.3	11.3	0.8	122	14	2	1	1	.00	.00	.00	.00	.00	.00	.00	.00	.00	.00
650	283858	28	1.00	1	8	1	1	1	1	0	1	0	0	0	0	1	3	1	1						49	1.73	2.4	9	53	205	496	7	24.1	0.6	308	4	2	1	3	1.00	.00	.00	.00	.00	.00	.00	.00	1.00	.00
651	323570	23	1.00	1	12	1	1	1	1	0	1	1	1	0	0	1	1	1							51	1.74	2.6	6.7	99	22	48	0.88	5.9	0.8	150	6	3	1	3	1.00	.00	.00	.00	1.00	.00	.00	.00	.00	.00
652	310049	18	1.00	1	24	1	1	1	1	0	1	0	0	0	0	1	2								57	1.77	2.8	8.9	150	16	33	0.5	9.9	1	328	10	0	1	3	1.00	.00	.00	.00	1.00	.00	.00	.00	1.00	.00
653	284664	33	1.00	1	16	1	1	1	1	1	1	0	1	0	0	1	1								48	1.72	4.5	9.7	182	19	30	2.1	11.1	0.7	223	14	0	1	3	1.00	.00	.00	.00	.00	1.00	.00	.00	1.00	.00
654	281831	18	1.00	0	4	1	1	1	1	0	1	0	0	1	0	1	5								49	1.74	2.4	7.6	135	27	44	0.7	7	1	184	9	0	1	3	1.00	.00	.00	.00	.00	1.00	.00	.00	1.00	.00
655	292370	25	1.00	1	12	1	1	1	1	0	1	0	0	0	0	1	4	1							46	1.62	1.9	9	78	198	544	1	22.3	0.9	303	10	2	1	1	1.00	.00	.00	.00	.00	.00	.00	.00	1.00	.00
657	364248	45	1.00	1	4	1	1	1	1	0	1	0	0	0	0	1	3	1							45	1.69	1.6	8.1	179	45	44		7	0.9	359	6	2	1	3	1.00	.00	.00	.00	.00	1.00	.00	.00	.00	.00
658	374882	23	1.00	1	4	1	1	1	1	0	1	0	0	0	0	1	3								46	1.66	1.6	7.5	54	16	21			0.8	183	7	0	1	3	.00	.00	.00	.00	.00	.00	.00	.00	.00	.00
661	280345	20	1.00	1	4	1	1	1	1	0	0	0	0	0	0	1	4								43	1.64	2.4	6.7	168	42	65	0.7	11.3	0.8	228	5	2	1	3	1.00	.00	.00	.00	.00	1.00	.00	.00	.00	.00
663	301883	29	1.00	0	20	1	1	1	1	1	0	1	0	1	0	1	6								45	1.7	2.8	9	67	15	28	0.7	9.9	1	166	13	0	2	2	1.00	.00	.00	.00	.00	1.00	.00	.00	1.00	.00
664	311538	20	1.00	1	24	1	1	1	1	0	0	0	0	0	0	1	5	1							50	1.8	3.6	8.4	365	31	44	0.6	12.4	0.5	335	9	3	1	3	1.00	.00	.00	.00	.00	.00	.00	1.00	1.00	.00
665	275472	36	1.00	0	8	1	1	1	1	1	0	1	0	0	0	1	2								45	1.62	1.2	7.6	26	25	110		10.5	0.8	261	10	0	1	1	1.00	.00	.00	.00	1.00	.00	.00	1.00	1.00	.00
666	382797	21	1.00	1	12	1	1	1	1	0	1	0	0	0	0	1	3	1				1			46	1.65	2.2	8.6	45	46	80	0.3	10.2	0.9	244	6	7	1	3	1.00	.00	.00	.00	1.00	.00	.00	.00	1.00	.00
667	404811	21	1.00	1	4	1	0	1	1	0	1	0	0	0	0	1	3								56	1.7	2.4	8.2	72	69	69	0.82	11.6	0.8	113	6	0	1	3	1.00	.00	.00	.00	.00	1.00	.00	.00	.00	.00
668	371572	22	1.00	1	12	1	1	1	1	0	1	0	1	0	0	1	1	1				1			44	1.69	1.1	9.6	63	91	227	1.76	5.2	0.6	264	6	7	1	3	.00	.00	.00	.00	.00	.00	.00	.00	.00	.00
670	315852	22	1.00	1	8	1	1	1	1	0	0	0	0	0	0	1	5								54	1.77	1.4	9	109	52	97	0.9	12.9	1.2	251	10	0	5		1.00	.00	.00	.00	.00	1.00	.00	1.00	1.00	.00
671	374279	28	1.00	1	8	1	1	1	1	0	0	1	0	0	0	1	4	1				1			55	1.72	4	4	116	16	27	3.07		1.2	129	15	2	1	3	1.00	.00	.00	.00	.00	1.00	.00	.00	.00	.00
672	368525	20	1.00	1	8	1	1	1	1	0	1	0	0	0	0	1									44	1.62	1.1	6.3	97	23	43		8.4	0.7	273	11	0	1	3	.00	.00	.00	.00	.00	.00	.00	.00	.00	.00
673	368855	32	1.00	1	4	1	1	1	0	0	1	0	1	0	0	1	1								55	1.76	2.6	4.1	83	20	28	1.08	10.7	0.7	201	0	0	1	1	1.00	1.00	.00	.00	.00	.00	.00	.00	1.00	.00
674	384649	20	1.00	1	12	1	1	1	0	0	1	0	0	0	0	1	1	1							45	1.67	2.6	9.7	105	67	230	2	11.8	0.9	123	0	2	1	3	1.00	.00	.00	.00	.00	1.00	.00	.00	.00	.00
675	368871	35	1.00	1	4	1	1	1	1	1	1	0	0	0	0	1	1								54	1.64	5.9	9	111	15	36	0.67	7.8	0.8	342	9	0	1	1	1.00	.00	.00	.00	.00	1.00	.00	.00	.00	.00
676	399818	25	1.00	0	4	1	1	1	0	0	0	1	0	1	0	1	1	1				1			45	1.66	3.5	9.6	96	30	49	0.61	18.2	0.7	96	0	3	1	3	1.00	.00	.00	.00	1.00	1.00	.00	1.00	1.00	.00
677	378928	18	1.00	1	8	1	1	1	1	0	0	0	0	0	0	2		1				1			43	1.74	4.4	6.8	249	16	22	0.5	4.4	0.9	220	4	3	1	3	1.00	.00	.00	.00	.00	.00	.00	.00	1.00	.00
678	366210	24	1.00	1	2	1	1	1	1	0	0	0	1	0	0	1	1	1			1				53	1.68	4.6	12.4	125	29	25		9.9	1	424	11	4	1	3	1.00	.00	.00	.00	.00	1.00	.00	.00	.00	.00
679	387916	20	1.00	1	24	1	1	1	1	0	1	1	0	1	0	2									45	1.63	3.3	18.3	125	128	352		14.1	1.1	104	4	0	1	1	1.00	.00	.00	.00	.00	1.00	.00	.00	.00	.00
681	361229	40	1.00	1	4	1	1	1	0	0	1	1	0	0	0	1	4	1							49	1.68	1	8.6	91	60	107		12.9	0.9	253	0	2	1	3	1.00	.00	.00	.00	.00	1.00	1.00	.00	.00	.00
682	390916	34	1.00	0	3	1	1	1	0	0	0	1	0	1	0	2		1							50	1.8	1.6	8.7	57	121	240	2	55	2	52	0	3	1	1	1.00	.00	.00	.00	1.00	1.00	.00	1.00	1.00	.00
683	403077	21	1.00	0	8	1	1	1	1	0	1	0	0	0	0	1	3	1				1			44	1.7	1.1	7.9	100	23	77	0.6	13.4	1.1	151	4	3	1	3	1.00	.00	.00	.00	1.00	1.00	.00	.00	1.00	.00
684	390240	21	1.00	1	12	1	1	1	1	1	0	0	0	1	0	1	2	1							60	1.8	1.3	8.3	81	14	43	0.6	15.2	0.9	126	4	3	1	3	.00	.00	.00	.00	.00	.00	.00	.00	.00	.00
685	323070	18	1.00	1	8	1	1	1	1	1	0	1	1	0	0	1	3	1				1			50	1.65	1.5	7.7	43	77	149	0.62	10.8	1.2	184	20	2	1	3	1.00	.00	.00	.00	.00	1.00	.00	1.00	.00	.00
686	390541	22	1.00	1	16	1	1	1	1	0	1	0	1	0	0	1	3					1			50	1.69	2.4	8.7	59	58	148	3.32	7.7	0.9	52	8	2	1	3	1.00	.00	.00	.00	.00	1.00	.00	1.00	1.00	.00
687	395969	20	1.00	1	3	1	1	1	1	0	1	0	0	0	0	1	1								58	1.81	4	12.6	230	41	55	1.1	5.9	3.5	167	6	0	1	1	1.00	.00	.00	.00	.00	1.00	.00	.00	.00	.00
688	373607	20	1.00	1	4	1	1	0	1	0	1	0	0	0	0	1	1								44	1.7	1.6	8.1	181	26	63	0.73		0.9	245	8	0	1	3	.00	.00	.00	.00	.00	.00	.00	.00	.00	.00
689	375908	21	1.00	1	3	1	1	1	1	0	1	0	0	0	0	1	3	1	1						47	1.68	1.9	9	84	57	129	0.8	5.8	0.9	209	2	2	1	3	1.00	.00	.00	.00	.00	1.00	.00	.00	.00	.00
690	370094	25	1.00	1	8	1	0	0	1	0	1	0	0	0	0	1	2								57	1.78	2.9	8.9	88	41	85	0.6	20.4	0.8	154	6	0	5	3	1.00	.00	.00	.00	.00	.00	.00	1.00	.00	.00
693	364789	58	1.00	1	4	1	1	1	1	0	1	0	0	0	0	1	3	1	1	1					45	1.68	1.4	7.3	77	12	27		23.1	0.77	626	7	8	1	3	1.00	.00	.00	.00	.00	.00	.00	.00	1.00	.00
694	376163	30	1.00	1	3	1	1	1	1	1	1	0	0	1	0	1	2								54	1.75	2.3	10.2	72	41	109	0.4		0.8	187	6	0	1	3	1.00	.00	.00	.00	1.00	1.00	.00	.00	.00	.00
695	363301	30	1.00	1	3	1	0	0	1	0	1	1	0	0	0	2		1			1				58	1.78	1.1	13.4	56	111	181		14.8	1.1	248	11	2	2	3	1.00	.00	.00	.00	.00	1.00	.00	.00	1.00	.00
697	404014	22	1.00	1	3	1	1	1	1	0	1	0	0	0	0	1	2	1	1						52	1.68	2.1	10	15	61	250	0.4	17.1	1	132	13	2	1	3	1.00	.00	.00	.00	1.00	1.00	.00	.00	.00	.00
698	368172	25	1.00	0	1	0	1	1	1	0	0	0	0	0	0	1	2	1	1		1				49	1.67	3.7	9.8	107	81	37		22.8	0.9	250	4	6	1	4	1.00	1.00	1.00	.00	.00	.00	.00	.00	1.00	.00
699	369811	24	1.00	0	4	1	1	1	1	1	1	0	1	0	0	1	1								43	1.62	4	4	109	22	60	2.68	16	0.6	93	11	2	1	3	1.00	.00	.00	.00	1.00	.00	.00	.00	.00	.00
700	372627	43	1.00	1	12	1	1	1	1	0	1	0	0	1	0	1	1	1			1				43		2.5	12.8	76	184	193	0.5	5	0.8	398	6	4	1	3	1.00	.00	.00	.00	.00	.00	.00	.00	1.00	.00
701	227358	22	1.00	0	20	1	1	1	1	1	1	0	0	1	0	1	4	1	1						47	1.72	1.3	9.5	118	20	24		5.1	0.7	367	10	2	1	3	1.00	.00	.00	.00	1.00	.00	.00	.00	.00	.00
702	215937	23	1.00	1	12	1	1	1	1	1	1	0	0	0	0	1	2								45	1.65	3.9	11.3	209	73	63		10.6	0.7	216	9	0	1	1	1.00	.00	.00	.00	1.00	1.00	.00	.00	.00	.00
703	173923	23	1.00	1	4	1	1	1	1	0	0	0	0	0	0	1	2								50	1.7	3	10.4	61	47	120		22	1.2	91	8	0	1	1	1.00	.00	.00	.00	1.00	1.00	.00	.00	.00	.00
704	220584	28	1.00	1	3	1	1	1	1	0	0	0	0	1	0	1	3	1			1				46	1.73	1.6	2.8	19	78	83	5	8.7	0.6	226	12	6	2	3	1.00	.00	.00	.00	1.00	.00	.00	.00	.00	.00
705	256870	25	1.00	1	4	1	1	1	1	0	1	0	0	0	0	1	1	1				1			45	1.69	1	7.8	26	39	107		20.2	0.9	253	10	2	1	1	1.00	1.00	.00	.00	.00	.00	.00	1.00	.00	.00
706	247070	22	1.00	1	4	1	1	1	1	0	0	1	0	1	0	1	2								43	1.58	2.2	9.1	44	47	109	0.6	15.7	1.1	152	6	0	1	3	1.00	.00	.00	.00	1.00	.00	1.00	.00	.00	.00
707	187666	18	1.00	1	16	1	1	1	1	0	0	0	0	1	0	1	5								47	1.7	1.5	6.9	40	21	33		9	0.6	89	6	0	1	3	1.00	.00	.00	.00	1.00	.00	.00	.00	1.00	.00
708	353746	28	1.00	1	12	1	1	1	1	1	1	0	1	0	0	1	2	1	1						46	1.68	2.3	10.5	125	36	87	0.9	9.6	0.8	301	6	0	1	3	1.00	.00	.00	.00	.00	.00	.00	.00	1.00	.00
709	310778	20	1.00	1	8	1	1	1	1	1	0	1	0	0	0	1	4	1							46	1.64	1.3	6.7	47	100	221	0.5	10.3	0.8	109	4	2	1	3	1.00	.00	.00	.00	.00	.00	.00	.00	.00	1.00
710	314382	22	1.00	1	8	1	1	1	1	1	1	0	1	1	0	1	2								47	1.72	2.8	11.5	117	386	632		10.7	0.9	298	6	0	1	3	.00	.00	.00	.00	.00	.00	.00	.00	.00	.00
711	306017	20	1.00	1	4	1	1	1	1	1	1	0	0	0	0	1	4								56	1.84	1.7	8.4	39	13	35	1.3	12.3	0.7	141	17	0	1	3	.00	.00	.00	.00	.00	.00	.00	.00	.00	.00
712	311843	19	1.00	1	4	1	1	1	1	1	0	0	0	0	0	1	3	1							43	1.7	2.6	10.2	82	32	61	0.7	11.2	0.9	146	8	3	1	3	1.00	.00	.00	.00	.00	1.00	.00	.00	.00	.00
713	282884	28	1.00	1	3	1	1	1	1	1	0	1	0	0	0	1	1								43	1.64	0.9	6.7	34	18	56		9.8	0.78	256	15	2	1	3	1.00	.00	.00	.00	.00	1.00	.00	.00	1.00	.00
714	283663	23	1.00	1	4	1	1	1	1	1	1	0	0	0	0	1	2								50	1.7	2.5	12.5	184	29	37	0.8	20	0.95	315	3	0	1	3	1.00	.00	.00	.00	.00	.00	.00	.00	1.00	.00
717	267430	18	1.00	1	4	1	1	1	1	1	1	1	0	1	0	1	3	1							48	1.7	2.7	11.1	54	22	76	0.92	14.9	1	171	5	3	1	3	.00	.00	.00	.00	.00	.00	.00	.00	.00	.00
718	272843	29	1.00	1	4	1	1	1	0	0	0	1	1	0	0	1	2								49	1.73	2.2	8.7	59	114	264		11.5	0.7	196	0	0	1	3	1.00	.00	.00	.00	1.00	.00	.00	.00	.00	.00
719	284654	31	1.00	1	8	1	1	1	1	1	1	0	0	0	0	2		1				1			51	1.68	0.8	3.5	16	33	71	0.6	5.3	0.7	504	6	7	1	3	.00	.00	.00	.00	.00	.00	.00	.00	.00	.00
721	466445	20	1.00	1	3	1	1	1	1	1	1	0	0	0	0	1	4								52	1.78	1.5	9	49	131	234	0.8	9.2	0.8	233	10	0	1	3	.00	.00	.00	.00	.00	.00	.00	.00	.00	.00
723	507439	25	1.00	1	16	1	1	1	1	0	0	0	0	1	0	1	6	1			1				45	1.63	1.7	8.9	66	24	78	0.6	6.7	0.6	232	13	4	1	3	1.00	.00	.00	.00	1.00	.00	.00	.00	.00	.00
724	519842	22	1.00	1	2	1	1	1	1	0	1	0	0	0	0	1	3								56		0.6	6.7	66	17	34	8	7.5	0.7	185	9	5	1	3	1.00	.00	.00	.00	1.00	.00	.00	.00	.00	.00
727	642861	25	1.00	1	3	1	1	1	1	0	0	1	0	0	0	2									49	1.68	3.7	9.9	269	45	33	0.4	13.4	0.9	190	4	0	1	3	1.00	.00	.00	.00	1.00	.00	.00	.00	.00	.00
728	486106	30	1.00	1	2	1	1	1	1	0	1	0	0	0	0	1									53	1.8	1.8	6	81	77	213		12.3	0.9	403	10	0	1	3	1.00	.00	.00	.00	.00	.00	.00	.00	1.00	.00
729	165.08	23	1.00	1	2	1	1	1	1	0	0	0	0	1	0	1	1								46	1.7	3.9	8.9	178	12	31	0.51	14.6	1.1	230	8	0	1	3	1.00	.00	.00	.00	1.00	.00	.00	.00	1.00	.00
730	549843	18	1.00	1	3	1	1	1	1	1	0	1	0	0	0	1	6		1	1	1	1	1	1	49	1.68	1.3	4.4	47	15	22	0.32	15.7	0.8	123	7	0	1	1	1.00	.00	.00	.00	1.00	.00	.00	.00	1.00	.00
731	516971	25	1.00	1	8	1	1	1	1	1	0	1	0	0	0	1	1	1	1						51	1.8	1.4	7.7	101	29	89	0.4	24.1	1.1	218	6	2	1	1	1.00	.00	.00	.00	1.00	.00	.00	.00	1.00	.00
734	460182	20	1.00	1	12	1	1	1	1	1	1	0	0	0	0	1	5	1	1						49	1.65	2.3	7.8	78	85	153	2.4	6	0.5	246	8	7	1	3	.00	.00	.00	.00	.00	.00	.00	.00	.00	.00
735	484752	22	1.00	0	6	1	1	1	1	0	0	0	0	1	0	1	3								54	1.76	2.9	8.7	132	38	64	1.6	17.9	0.6	341	13	0	1	1	1.00	.00	.00	.00	.00	1.00	.00	.00	.00	.00
736	470768	18	1.00	1	4	1	1	0	1	0	0	0	0	0	0	1	5	1			1				45	1.7	2.9	12.2	69	109	61	0.9	8.8	0.8	217	6	4	1	3	1.00	.00	.00	.00	.00	.00	.00	.00	1.00	.00
737	472570	45	1.00	1	12	1	1	1	1	0	1	1	0	0	0	1	3								48	1.63	1.2	9	130	140	165	0.9	13.6	1.2	540	9	0	1	1	1.00	1.00	.00	.00	1.00	.00	.00	.00	.00	.00
738	601584	22	1.00	1	16	1	1	1	1	1	1	0	0	0	0	1	5	1	1						43	1.76	1.4	9	176	187	20	0.38		0.77		10	2	1	3	1.00	1.00	.00	.00	1.00	.00	.00	.00	.00	.00
739	495676	26	1.00	0	2	1	1	1	1	0	0	0	0	1	0	1	1								55	1.69	5.4	10.3	163	77	82	0.6	9.2	1	315	8	0	1	1	1.00	.00	.00	.00	.00	1.00	.00	.00	1.00	.00
740	488465	20	1.00	1	8	1	1	1	1	0	0	0	0	0	0	1	5								50	1.7	1.4	8.9	84	22	45	0.72	17.8	0.8	68	20	0	1	3	1.00	.00	.00	.00	1.00	1.00	.00	.00	1.00	.00
742	459292	20	1.00	1	4	1	1	1	1	0	0	0	0	0	0	1	1								45	1.66	1.4	8.3	34	26	57	0.3	11.2	0.7	155	6	0	1	1	1.00	.00	.00	.00	.00	1.00	.00	.00	.00	.00
743	501663	25	1.00	1	12	1	1	1	1	1	0	0	0	1	0	1	1	1	1						48	1.73	3.9	8.5	150	109	90	1.25	13	0.5	352	11	2	1	1	.00	.00	.00	.00	.00	.00	.00	.00	.00	.00
744	514291	28	1.00	1	2	1	1	1	1	1	1	0	0	0	0	2		1							48	1.73	0.9	7.2	22	25	94	1.76	20.8	1	122	12	3	1	3	1.00	.00	.00	.00	1.00	1.00	.00	.00	.00	.00
746	514302	20	1.00	1	16	1	1	1	1	1	0	0	0	0	0	1	3								51	1.8	1.8	6.7	102	49	80		8.2	0.8	41	8	0	1	3	1.00	.00	.00	.00	1.00	1.00	.00	.00	.00	.00
747	453189	20	1.00	1	1	1	1	1	1	0	1	1	0	1	0	2		1	1						45	1.47	2.8	7.7	36	18	40		14.9	0.5	79	26	3	1	3	1.00	1.00	.00	.00	.00	.00	.00	.00	.00	.00
748	462055	20	1.00	0	4	1	1	1	1	0	0	0	0	0	0	1	1	1							59	1.76	2.9	5.6	90	16	41		10.1	0.8	232	9	3	2	3	1.00	.00	.00	.00	.00	1.00	.00	.00	1.00	.00
749	535090	35	1.00	1	12	1	1	1	1	0	1	1	0	0	0	1	1	1	1						44	1.68	1.5	7.8	38	17	60	1.45	21	0.98		3	7	1	1	1.00	1.00	.00	.00	.00	1.00	.00	.00	1.00	.00
750	513858	25	1.00	1	4	1	1	1	1	1	1	0	0	0	0	1	2	1							51	1.73	1.2	6.7	55	183	360		10.7	0.8	106	7	0	1	3	1.00	.00	.00	.00	1.00	1.00	.00	.00	.00	.00
751	514098	40	1.00	1	8	1	1	1	1	0	1	0	1	0	0	1	1	1	1			1			55	1.68	4.4	8.3	7	29	56		16.2	0.8	104	7	2	1	3	1.00	.00	.00	.00	1.00	1.00	.00	.00	.00	.00
752	459110	22	1.00	0	4	1	1	1	1	0	1	1	0	0	0	1	4	1			1				55	1.72	1	7.3	59	48	98	0.56	15.3	1.1	201	17	4	1	3	1.00	.00	.00	.00	.00	1.00	.00	.00	.00	.00
753	461317	28	1.00	1	3	1	1	1	1	0	1	0	0	0	0	1	1	1	1						47	1.73	3	10.4	72	58	67		14.6	0.9	294	8	2	1	1	1.00	.00	.00	.00	.00	1.00	.00	.00	.00	.00
754	460620	22	1.00	1	8	1	0	1	1	0	0	0	0	1	0	1	2	1							69	1.95	1.8	9.1	32	24	32	0.9	9.8	0.9	296	7	0	1	3	1.00	.00	.00	.00	.00	1.00	.00	.00	.00	.00
755	503968	35	1.00	1	8	1	1	1	1	1	0	0	0	1	0	1	3	1			1				48	1.72	1.9	8.1	130	37	70		8.9	0.9	296	7	4	1	3	1.00	.00	.00	.00	.00	1.00	.00	.00	.00	.00
756	454488	23	1.00	1	3	1	1	1	1	0	1	0	0	0	0	1	3								50	1.72	2.4	10.2	82	112	97	0.6	15.6	1	218	10	0	1	1	1.00	.00	.00	.00	.00	1.00	.00	.00	.00	.00
760	465831	25	1.00	0	4	1	1	1	1	1	0	0	1	0	0	1	2								48	1.74	3.5	5.5	69	15	41		10.6	0.7	143	12	0	1	3	.00	.00	.00	.00	.00	.00	.00	.00	.00	.00
762	495772	20	1.00	1	4	1	1	1	1	0	1	1	0	1	0	1	2								43	1.69	1.7	9.2	90	154	235	0.6	7.9	0.8	227	6	0	1	3	1.00	.00	.00	.00	.00	1.00	.00	.00	.00	.00
763	510484	10	1.00	1	2	1	1	1	1	0	0	0	0	0	0	1	3								45	1.78	1.5	9.4	53	20	61	0.4	9	0.9	374	7	0	1	1	1.00	.00	.00	.00	.00	1.00	.00	.00	1.00	.00
764	479394	30	1.00	0	3	1	1	1	1	1	0	1	0	0	0	1	2	1							45	1.62	2.8	3.7	51	19	25	1.97	10.4	0.6	140	17	3	1	3	1.00	.00	.00	.00	.00	1.00	.00	.00	.00	.00
765	448378	30	1.00	1	1	1	1	1	1	0	0	1	0	0	0	1	1	1							56	1.76	1.6	11.2	149	30	43		8.8	0.9	151	8	0	1	3	.00	.00	.00	.00	.00	.00	.00	.00	.00	.00
767	518804	25	1.00	1	16	1	1	1	1	1	0	0	1	0	0	1	6								54	1.69	3	10.9	379	32	51		0.8	0.6	230	3	0	1	3	1.00	.00	.00	.00	.00	.00	.00	.00	.00	.00
768	464693	25	1.00	1	4	1	1	1	1	0	0	0	1	0	0	1	1								52	1.75	3.1	5	45	18	42	2.59	22	0.7	102	19	2	1	3	.00	.00	.00	.00	.00	.00	.00	.00	.00	.00
769	485060	18	1.00	1	4	1	1	1	1	0	1	0	0	0	0	2		1							43	1.72	3.5	12.3	140	46	58		12	0.8	189	6	0	1	3	.00	.00	.00	.00	.00	.00	.00	.00	.00	.00
770	468363	37	1.00	1	4	1	1	1	1	0	0	0	0	1	0	1	1								52	1.75	2.5	11.2	41	31	38	1	17.3	0.9	431	20	3	1	3	1.00	.00	.00	.00	.00	1.00	.00	.00	1.00	.00
771	535726	28	1.00	0	4	1	1	1	1	0	0	1	0	0	0	1	1								47	1.7	2.1	12.7	131	15	35	0.9	10.6	0.5	120	11	5	1	1	1.00	.00	.00	.00	1.00	.00	.00	.00	.00	.00
772	542819	30	1.00	1	4	1	1	1	1	0	0	0	0	0	0	1	1								44	1.7	1.5	7.4	40	74	291	1.1	16.3	0.9	225	8	5	2	3	1.00	.00	.00	.00	1.00	.00	.00	.00	.00	.00
773	499671	23	1.00	1	8	1	1	0	1	0	1	0	0	0	0	1	1								44	1.68	1.4	9.4	11	71	187		8.4	0.7	167	10	0	1	3	1.00	.00	.00	.00	1.00	.00	.00	.00	.00	.00
774	501925	28	1.00	1	4	1	1	1	1	0	0	0	0	0	0	1	5								51	1.68	1.7	5.6	60	42	62	1.3	5.1	0.8	291	12	0	1	3	1.00	.00	.00	.00	.00	1.00	.00	.00	.00	.00
776	539063	18	1.00	1	4	1	0	0	1	0	1	0	0	0	0	1	2								45	1.76	3.2	11.8	157	38	59	0.41	6	0.8	101	8	0	1	3	1.00	.00	.00	.00	1.00	.00	.00	.00	.00	.00
777	469821	24	1.00	1	4	1	1	1	1	0	0	0	0	0	0	1	3	1			1				57	1.7	3.3	11	170	44	44	0.8	9	0.9	385	8	4	1	3	1.00	.00	.00	.00	.00	1.00	.00	.00	1.00	.00
778	519344	25	1.00	1	4	1	0	1	1	0	0	0	0	0	0	1	3								48	1.65	7.1	13.9	245	10	17		9.7	0.84		12	5	1	1	1.00	.00	.00	.00	1.00	.00	.00	.00	.00	.00
779	578967	28	1.00	1	8	1	1	1	1	0	1	1	0	0	0	1	5								56	1.83	1.7	8.1	133	23	16		6.6	0.7	115	5	0	1	1	1.00	.00	.00	.00	1.00	.00	.00	.00	.00	.00
780	562702	20	1.00	1	8	1	1	1	1	0	0	0	0	0	0	1	5	1									0.9	7.1	129	9	39	0.7	8.9	0.8	244	10	3	1	3	1.00	.00	.00	.00	.00	1.00	.00	.00	1.00	.00
781	486737	28	1.00	1	8	1	1	1	1	0	1	0	0	0	0	2									46	1.69	2	3.6	43	41	93	0.63	12.7	0.6	147	4	0	1	3	1.00	.00	.00	.00	1.00	1.00	.00	.00	.00	.00
782	482054	24	1.00	1	12	1	1	1	1	0	0	0	0	0	0	1	2								46	1.72	1.8	8.4	32	32	92	0.62	9.8	0.9	205	7	0	1	1	1.00	.00	.00	.00	.00	1.00	.00	.00	.00	.00
783	467386	28	1.00	1	3	1	1	1	0	0	1	1	0	1	0	1	1	1							45	1.68	2	9.4	64	159	395	1.1	11.6	0.9	217	0	0	1	1	1.00	.00	.00	.00	.00	1.00	.00	.00	1.00	.00
784	462113	25	1.00	1	4	1	1	1	1	0	0	0	0	0	0	1	2								46	1.65	1.3	9.4	59	78	73		11	0.65	62	15	0	1	3	1.00	.00	.00	.00	.00	1.00	.00	.00	.00	.00
785	493849	17	1.00	1	1	1	1	1	1	0	1	0	0	0	0	1	1								43	1.66	2.2	12.3	114	42	38		8.2	0.6	305	7	0	1	1	1.00	.00	.00	.00	.00	1.00	.00	.00	.00	.00
786	474119	25	1.00	1	12	1	1	1	1	0	0	0	0	1	0	1	5								49	1.69	1.6	8.8	59	33	42	0.71	10.5	0.9	130	10	0	1	3	1.00	.00	.00	.00	.00	1.00	.00	.00	.00	.00
788	562714	20	1.00	1	4	1	1	1	1	1	1	1	0	0	0	2		1	1						55	1.7	2.1	10.9	227	44	82	0.2		0.6		4	7	1	3	1.00	.00	.00	.00	.00	1.00	.00	.00	.00	.00
789	476101	18	1.00	1	8	1	1	1	1	1	0	0	0	0	0	1	1								48	1.7	2.7	11.5	98	64	113		12.5	0.8	173	12	0	1	3	.00	.00	.00	.00	.00	.00	.00	.00	.00	.00
790	510483	22	1.00	1	8	1	1	1	1	1	1	1	0	0	0	1	4	1			1				44	1.78	1.9	10	61	19	54	0.8	8.7	0.8	35	20	4	1	3	1.00	.00	.00	.00	1.00	.00	.00	.00	.00	.00
792	473648	47	1.00	1	2	1	1	1	1	1	1	0	0	0	0	1	1								47	1.69	3.3	10.8	8	22	34		4.2	1	280	10	0	1	1	1.00	.00	.00	.00	.00	.00	.00	.00	1.00	.00
794	369228	30	1.00	0	3	1	1	1	1	0	0	1	0	0	0	1	1	1			1				56	1.71	4.3	12.2	194	23	16	1.05	6.7	0.9	178	15	3	1	1	1.00	1.00	.00	.00	.00	1.00	.00	.00	.00	.00
795	388909	45	1.00	1	4	1	1	1	1	1	1	0	0	1	0	1	1	1	1						44	1.58	1.8	7.6	30	67	196		65	1.2	106	6	2	1	3	1.00	.00	.00	.00	.00	.00	1.00	.00	.00	.00
796	393230	20	1.00	1	12	1	1	1	1	0	0	0	0	0	0	1	3								45	1.65	1.5	7.3	115	31	76	0.4	10.2	0.7		6	0	1	3	1.00	.00	.00	.00	.00	1.00	.00	.00	1.00	.00
797	396694	28	1.00	1	16	1	1	1	1	1	0	0	0	0	0	1	2								45	1.72	2.7	12.3	175	29	51	0.5	8.9	1	352	9	5	1	3	1.00	.00	.00	.00	1.00	1.00	.00	.00	.00	.00
798	364770	28	1.00	1	2	1	0	0	1	1	0	1	0	1	0	2		1							54	1.64	1.9	10.7	40	68	79		7.1	0.7	599	6	3	1	3	1.00	.00	.00	.00	.00	.00	.00	.00	1.00	.00
799	372193	18	1.00	1	3	1	1	1	1	0	0	1	0	0	0	1	3								49	1.68	2.1	11.2	97	372	422	0.5		1.1	161	3	0	1	3	1.00	.00	.00	.00	.00	.00	.00	.00	1.00	.00
800	377600	25	1.00	1	2	1	1	1	1	0	1	0	1	1	0	1	2	1	1		1				48	1.78	1.7	5	25	97	580	1.78	36.4	1.55	150	12	6	1	3	1.00	.00	.00	.00	.00	.00	.00	.00	1.00	.00
801	385142	18	1.00	1	12	1	1	0	1	0	0	0	0	0	0	1	5	1							44	1.78	1.3	4.5	44	30	31	1.1	10.1	1.1	175	8	2	1	3	1.00	.00	.00	.00	1.00	.00	.00	.00	.00	.00
802	368582	25	1.00	1	8	1	1	1	1	0	1	0	0	0	0	1	1								46	1.7	2.6	9.3	102	41	80	0.98	7.4	0.9	116	9	0	1	3	1.00	.00	.00	.00	.00	.00	.00	.00	1.00	.00
803	382677	24	1.00	1	6	1	1	1	1	0	1	0	0	0	0	2									47	1.67	1.4	7.8	28	59	125		20.8	1.2	203	15	0	1	3	.00	.00	.00	.00	.00	.00	.00	.00	.00	.00
806	366961	20	1.00	1	2	1	1	0	1	0	0	0	0	0	0	1	2								51	1.84	1.4	7.7	21	61	125	0.9	26.6	1.2	106	8	2	1	4	1.00	1.00	.00	.00	.00	.00	.00	.00	1.00	.00
808	395383	18	1.00	1	3	1	1	1	1	1	0	0	0	0	0	1	2	1	1						47	1.7	1.5	5.2	43	30	104	0.7	11.6	1	132	9	2	1	3	1.00	.00	.00	.00	.00	1.00	.00	.00	1.00	.00
809	372506	25	1.00	1	3	1	1	1	1	0	0	1	0	0	0	1	1	1							48	1.59	1.6	6.9	59	12	30		14.7	0.52		14	3	1	1	1.00	.00	.00	.00	.00	.00	.00	.00	.00	.00
810	403498	22	1.00	0	4	1	1	1	1	0	1	1	0	0	0	1	2								61	1.76	2.1	12.5	86	238	464	0.7	15.4	0.9	206	4	0	1	3	.00	.00	.00	.00	.00	.00	.00	.00	.00	.00
811	384972	19	1.00	1	8	1	1	1	1	0	1	1	0	0	0	1	2								44	1.77	1.3	6	41	52	120		13.5	0.8	96	8	3	1	3	1.00	.00	.00	.00	1.00	.00	.00	.00	.00	.00
812	368857	30	1.00	1	4	1	1	0	1	0	1	0	0	0	0	1	1								50	1.6	6.7	6.1	40	66	204	7.01	8.9	0.4	121	10	0	1	3	1.00	.00	.00	.00	.00	.00	.00	.00	.00	.00
814	366318	23	1.00	1	4	1	1	1	1	0	1	0	0	0	0	1	1								46	1.68	3.5	12.2	268	62	145	0.7	9.6	0.6	427	5	0	1	3	.00	.00	.00	.00	.00	.00	.00	.00	.00	.00
815	370886	25	1.00	0	4	1	1	1	1	0	0	1	0	0	0	1	3								44	1.6	1.3	9.3	80	74	189	1.4	12.8	0.9	212	6	0	1	3	.00	.00	.00	.00	.00	.00	.00	.00	.00	.00
816	375896	20	1.00	1	4	1	1	0	1	1	1	1	0	0	0	1	4								45	1.75	3.6	9.1	32	19	35	0.5		1	119	8	0	1	3	.00	.00	.00	.00	.00	.00	.00	.00	.00	.00
817	383958	22	1.00	1	12	1	1	1	1	1	1	0	0	0	0	1	4	1			1				43	1.66	1.5	6.6	38	105	146	1.2	20.1	1.2	56	8	4	1	4	.00	.00	.00	.00	.00	.00	.00	.00	.00	.00
818	398379	37	1.00	1	4	1	1	1	1	0	0	1	0	0	0	1	1	1							57	1.82	6.8	15.9	164	13	28	1.12	11.4	1	283	8	3	1	3	1.00	.00	.00	.00	.00	1.00	.00	.00	.00	.00
819	370779	26	1.00	1	8	1	1	1	1	0	1	0	0	1	0	1	1								49	1.66	1.3	7.3	96	11	20	1.1	12.5	0.8	165	11	0	1	3	.00	.00	.00	.00	.00	.00	.00	.00	.00	.00
820	382969	22	1.00	0	12	1	1	1	1	1	1	0	0	0	0	1	5	1							47	1.73	3.1	7.3	76	20	28	0.65	17.5	1.1	164	18	3	1	3	1.00	.00	.00	.00	1.00	1.00	.00	.00	.00	.00
822	390027	37	1.00	1	4	1	1	1	1	0	0	1	0	1	0	1	2								43	1.6	3.8	5.2	98	92	161		22.1	1.2	142	7	2	1	3	1.00	.00	.00	.00	.00	1.00	.00	1.00	.00	.00
823	390670	22	1.00	1	3	1	1	1	1	0	0	1	0	1	0	2									55	1.72	1.2	11.6	33	325	256	1.69	13.2	0.9		9	2	1	3	1.00	.00	.00	.00	.00	1.00	.00	.00	.00	.00
824	370807	28	1.00	1	4	1	1	1	1	0	1	0	0	1	0	1	3	1							48	1.7	1.6	4	152	24	32	1.8	20.9	0.8	220	7	7	2	3	1.00	1.00	.00	.00	.00	.00	.00	.00	.00	.00
826	489127	38	1.00	1	2	1	1	1	1	1	1	0	0	0	0	1	4								52	1.85	3.2	9	237	12	29	0.7	16.2	0.9	76	6	0	1	3	1.00	.00	.00	.00	.00	1.00	.00	.00	.00	.00
827	478888	20	1.00	1	4	1	1	1	1	1	0	1	0	0	0	1	1	1							46	1.67	1.4	10.7	26	78	245		20.6	0.9	154	10	2	1	3	1.00	.00	.00	.00	.00	1.00	.00	.00	.00	.00
828	384221	28	1.00	1	3	1	1	1	1	0	0	0	0	0	0	1	2								46	1.77	1.4	8.5	75	68	113	0.6	14.2	0.9	216	5	2	1	3	1.00	.00	.00	.00	1.00	.00	.00	1.00	1.00	.00
829	362870	20	1.00	1	6	1	1	1	1	0	0	0	0	0	0	1	3								51	1.76	1.6	7	125	84	83		7.7	0.6	223	10	0	1	3	1.00	.00	.00	.00	.00	1.00	.00	.00	.00	.00
832	384447	20	1.00	0	3	1	1	1	1	0	1	0	0	0	0	1	5	1			1				50	1.75	3.3	8.8	54	238	75	2.73	12.3	0.9	16	11	6	2	3	1.00	.00	.00	.00	.00	1.00	.00	.00	.00	.00
833	372463	35	1.00	1	4	1	1	1	1	0	1	0	1	0	0	1	1	1	1						60	1.72	1.9	4.9	57	9	34		21	0.9	196	12	2	1	3	.00	.00	.00	.00	.00	.00	.00	.00	.00	.00
834	365384	19	1.00	1	4	1	1	1	1	0	1	0	0	0	0	1	2	1	1						49	1.75	1.6	9	49	162	150			0.8	253	18	7	1	3	1.00	.00	.00	.00	.00	1.00	.00	.00	.00	.00
835	389702	30	1.00	1	2	1	1	1	1	0	0	1	0	0	0	1	4								47	1.74	1.3	7.1	83	123	337	0.7	23.5	1.1	248	6	0	1	3	1.00	.00	.00	.00	1.00	1.00	.00	.00	1.00	.00
836	395447	17	1.00	1	4	1	1	1	1	0	1	0	0	0	0	1	6	1	1						44	1.6	2	7	44	28	61	0.5	10.1	0.7	157	7	2	2	3	1.00	.00	.00	.00	.00	1.00	.00	.00	.00	.00
837	383260	23	1.00	0	12	1	1	1	1	0	0	0	1	1	0	1	2	1							49	1.62	1.4	6.5	35	83	136	0.6	10.4	0.9	169	5	3	1	1	1.00	.00	.00	.00	.00	1.00	.00	.00	.00	.00
838	376089	32	1.00	1	4	1	1	1	1	0	1	0	0	0	0	1	3	1							49	1.69	1.4	6.8	50	97	138	0.7		0.9	209	7	3	1	3	1.00	.00	.00	.00	.00	1.00	.00	.00	.00	.00
840	479105	20	1.00	1	4	1	1	1	1	0	0	0	0	0	0	1	3								47	1.64	1.1	8.2	47	46	115	0.67	12.5	0.9	134	9	0	1	3	1.00	.00	.00	.00	.00	1.00	.00	.00	.00	.00
842	469298	20	1.00	1	1	1	1	1	1	0	1	0	0	0	0	1	3								49	1.71	1.2	7.7	64	41	48	0.63	12.1	0.9	111	7	0	1	3	1.00	.00	.00	.00	.00	1.00	.00	.00	.00	.00
844	383082	16	1.00	1	4	1	1	1	1	0	1	0	0	1	0	1	6								46	1.63	2.9	7.3	98	17	33	0.5	9.7	1.1	96	12	0	2	1	1.00	.00	.00	.00	.00	1.00	.00	.00	.00	.00
845	391353	28	1.00	1	8	1	1	1	1	0	1	1	0	1	0	2		1	1						48	1.63	0.9	8.8	18	34	121	0.8	12	1.2	120	9	2	2	3	1.00	.00	.00	.00	.00	1.00	.00	1.00	.00	.00
846	385442	27	1.00	1	8	1	1	1	1	0	1	0	0	1	0	2		1							46	1.66	4.2	9.5	28	33	39	1.7	5.4	1	262	14	7	1	3	1.00	.00	.00	.00	1.00	1.00	.00	1.00	.00	.00
847	374953	28	1.00	1	4	1	1	1	1	0	0	0	1	0	0	1	2	1							59	1.77	5.1	4.3	86	20	21	3.5		0.8	131	10	3	1	1	1.00	.00	.00	.00	.00	1.00	.00	.00	.00	.00
848	399820	20	1.00	1	8	1	1	1	1	0	1	0	0	1	0	1	1	1							53	1.68	2.4	9.6	84	43	65	0.66	7.1	1	70	11	3	1	3	1.00	.00	.00	.00	1.00	1.00	.00	.00	.00	.00
849	373139	30	1.00	0	6	1	1	1	1	0	1	0	0	0	0	1	2	1							52	1.71	4.4	8.3	156	14	27	1.5	7.3	0.8	115	9	3	1	1	.00	.00	.00	.00	.00	.00	.00	.00	.00	.00
850	373051	45	1.00	1	8	1	1	1	1	1	1	1	0	0	0	1	5								45	1.68	1	5.5	37	16	43		89	1.6	211	10	0	1	4	1.00	.00	.00	.00	.00	.00	.00	1.00	.00	.00
851	399359	26	1.00	1	8	1	1	1	1	1	0	0	1	1	0	1	1	1							53	1.65	1.2	8.9	31	97	194	1.1	12	1	143	19	2	1	3	.00	.00	.00	.00	.00	1.00	.00	.00	.00	.00
854	379980	20	1.00	1	4	1	1	1	1	1	1	0	0	0	0	1	2	1	1		1			1	43	1.65	1.1	6.9	44	23	54		16	0.7	193	8	6	1	3	.00	.00	.00	.00	.00	.00	.00	.00	.00	.00
855	514453	24	1.00	1	8	1	1	0	1	0	0	0	1	0	0	1	3								45	1.67	1.6	9.6	90	103	126	2.6	18.5	0.9	46	12	3	5	3	1.00	.00	.00	.00	.00	.00	.00	1.00	1.00	.00
856	388683	33	1.00	1	8	1	1	1	1	1	0	1	0	0	0	1	4	1	1						53	1.8	3.7	10.6	219	14	30	0.8	7.6	1.1	90	11	2	2	1	.00	.00	.00	.00	.00	.00	.00	.00	.00	.00
857	377936	20	1.00	1	3	1	1	1	1	0	1	1	0	0	0	1	3								47	1.66	2.5	9.9	93	58	99		7.9	0.9	122	10	2	2	3	1.00	.00	.00	.00	1.00	1.00	.00	.00	.00	.00
858	378666	18	1.00	1	8	1	1	1	1	1	1	1	0	1	0	1	3								50	1.73	1.5	7.3	78	86	278	5.5	8.5	0.6	131	6	0	1	3	1.00	.00	.00	.00	.00	1.00	.00	.00	.00	.00
861	372731	43	1.00	1	4	1	1	1	0	0	0	1	0	0	0	1	1	1							51	1.67	2.5	4.1	141	19	7			1.2	333	15	7	5	1	1.00	1.00	.00	.00	.00	.00	1.00	1.00		.00
862	373243	22	1.00	1	8	1	1	1	1	0	0	0	0	0	0	1	2	1			1				47	1.67	2.5	11.7	101	133	288	1.2	10.7	0.9	93	8	4	1	3	1.00	.00	.00	.00	.00	1.00	.00	.00	.00	.00
863	366899	20	1.00	1	8	1	1	1	1	0	0	1	0	0	0	1	4								47	1.66	2	7.9	132	45	83		8.9	0.7	80	11	0	1	3	1.00	.00	.00	.00	.00	1.00	.00	.00	.00	.00
864	382198	24	1.00	1	4	1	1	1	1	0	1	0	0	1	0	1	3	1	1						60	1.75	2.8	5.3	54	51	35		15.9	0.9	201	8	7	1	3	1.00	.00	.00	.00	1.00	1.00	.00	.00	.00	.00
866	374553	28	1.00	1	12	1	1	1	1	0	0	1	0	0	0	1	2								46	1.78	1.3	10.4	107	39	73	7		0.8	171	8	0	1	3	1.00	.00	.00	.00	.00	1.00	.00	.00	.00	.00
867	368173	23	1.00	1	3	1	1	1	1	0	1	0	0	0	0	1	1	1			1				56	1.79	5.8	9.7	161	11	18	0.7	13.5	0.9	363	8	4	1	3	1.00	.00	.00	.00	.00	1.00	.00	.00	.00	.00
869	349231	32	1.00	1	4	1	0	0	1	0	0	0	0	0	0	1	1	1							51	1.7	6	10.5	222	114	97	1.4	5.9	0.8	131	4	3	1	3	1.00	.00	.00	.00	.00	1.00	.00	.00	.00	.00
871	375047	20	1.00	1	8	1	1	1	1	0	1	0	0	0	0	1	4	1			1				43	1.66	7.5	62	32	19	40	0.8	10.8	1	500	15	4	1	3	.00	.00	.00	.00	.00	.00	.00	.00	.00	.00
872	401762	20	1.00	0	4	1	1	1	1	0	0	0	1	0	0	2		1							49	1.8	1.4	9.9	71	96	178		12.2	0.6	188	5	7	1	1	1.00	.00	.00	.00	.00	1.00	.00	.00	.00	.00
873	364751	22	1.00	1	1	1	1	1	1	0	1	0	1	1	0	1	1	1							48	1.62	3.3	11.7	189	250	153	0.3	8.2	0.6	242	3	9	1	3	1.00	.00	.00	.00	.00	1.00	.00	.00	.00	.00
874	362652	20	1.00	1	4	1	1	1	1	0	1	0	0	0	0	1	1	1							48	1.69	1.6	6.1	165	75	24		4	0.9	376	8	3	1	3	1.00	.00	.00	.00	.00	1.00	.00	.00	.00	.00
875	373470	21	1.00	1	12	1	1	1	1	0	0	0	1	0	0	1	4	1			1				48	1.78	3.9	10.6	65	24	23	1	9.1	0.9	93	11	4	1	3	1.00	.00	.00	.00	.00	1.00	.00	.00	1.00	.00
876	383669	22	1.00	1	12	1	1	1	1	0	1	0	0	0	0	1	3	1							45	1.66	1.1	8.5	37	63	346		16.6	1.2	44	14	3	4		1.00	.00	.00	.00	1.00	.00	.00	1.00	.00	.00
877	376147	19	1.00	0	4	1	1	1	1	0	1	0	0	0	0	1	3	1							45	1.6	1.4	8.6	123	51	66	1		0.8	422	10	7	1	3	1.00	.00	.00	.00	.00	1.00	.00	.00	.00	.00
878	364708	30	1.00	0	3	1	1	1	1	0	1	1	0	0	0	1	3	1	1						48	1.64	3.1	8.5	70	70	291		11.8	0.6	190	10	2	1	3	1.00	.00	.00	.00	.00	1.00	.00	.00	.00	.00
879	388815	25	1.00	1	4	1	1	1	1	0	0	0	0	0	0	1	5								47	1.69	2.3	8.8	105	21	52	1.01	11.5	0.8	192	6	2	1	3	1.00	.00	.00	.00	.00	.00	.00	1.00	1.00	.00
880	380836	23	1.00	0	3	1	1	1	1	0	0	0	0	0	0	1	4								52	1.7	2.5	10.4	104	53	50		14.6	1.1	122	7	0	1	3	1.00	.00	.00	.00	.00	1.00	.00	.00	.00	.00
881	367871	30	1.00	1	4	1	1	1	1	0	1	1	0	0	0	1	1	1							43	1.53	2.1	7.5	133	108	252		9.6	1	253	9	3	1	1	1.00	.00	.00	.00	.00	1.00	.00	.00	.00	.00
882	370764	38	1.00	0	3	1	1	1	1	1	0	1	0	1	0	1	1	1			1				55	1.75	6.2	8.2	90	28	69			1.6	367	8	4	1	1	1.00	.00	.00	.00	.00	.00	.00	1.00	.00	.00
883	373284	23	1.00	1	8	1	1	1	0	0	1	0	1	0	0	1	1	1	1						54	1.68	0.9	8.4	129	75	82			0.9	51	0	2	1	3	1.00	.00	.00	.00	.00	1.00	.00	.00	.00	.00
885	324940	22	1.00	1	4	1	1	1	1	1	1	1	0	0	0	1	3								47	1.72	1.6	8.6	271	18	43	1.22	10.5	0.9	102	12	0	1	1	.00	.00	.00	.00	.00	.00	.00	.00	.00	.00
887	273122	53	1.00	1	2	1	1	1	1	0	0	1	0	1	0	1	1								53	1.75	8.1	6.6	264	33	27	0.9	8.5	1	144	3	0	1	3	.00	.00	.00	.00	.00	.00	.00	.00	.00	.00
888	229121	21	1.00	1	3	1	1	1	1	0	1	1	0	0	0	1	2								50	1.64	1.4	8.1	32	32	49		11.3	0.8	117	21	0	1	3	1.00	.00	.00	.00	1.00	.00	.00	.00	.00	.00
889	256426	42	1.00	1	3	1	0	1	1	0	1	1	0	0	0	1		1	1						45	1.7	2.5	12.5	57	48	114		17.4	0.7	222	6	2	5	3	1.00	1.00	.00	.00	.00	.00	.00	1.00	.00	.00
890	453424	30	1.00	1	12	1	1	1	1	1	0	1	0	0	0	1	2	1						1	45	1.66	1.1	6	19	24	54			0.7	135	14	2	1	1	.00	.00	.00	.00	.00	.00	.00	.00	.00	.00
891	212154	43	1.00	1	8	1	1	1	1	1	1	1	0	1	0	1	1								50	1.7	2.3	7.4	143	18	39	0.7	10.9	0.8	177	11	0	2	3	1.00	.00	.00	.00	1.00	.00	.00	.00	.00	.00
893	265814	25	1.00	0	8	1	1	1	1	0	1	0	0	0	0	1	2	1							44	1.72	1.5	5	115	183	229	0.8	9.4	0.8	454	6	3	1	1	.00	.00	.00	.00	.00	.00	.00	.00	.00	.00
895	283883	31	1.00	1	2	1	1	1	1	0	0	1	0	0	0	1	1	1							54	1.82	8	7.1	23	125	219	1.68	14.1	0.7	74	10	1	1	3	.00	.00	.00	.00	.00	.00	.00	.00	.00	.00
896	381583	36	1.00	1	3	1	1	1	1	0	0	0	0	0	0	1	1	1	1						49	1.69	1.1	6.6	38	67	156		15.9	0.8	372	3	2	1	1	1.00	.00	.00	.00	.00	.00	.00	.00	.00	.00
897	339240	23	1.00	1	3	1	1	1	0	0	0	1	0	1	0	1	3	1							56	1.77	1.7	5.3	18	69	319	3.6	31.3	1.3	109	12	7	4		1.00	.00	.00	.00	.00	1.00	.00	1.00	.00	.00
899	280236	22	1.00	1	4	1	1	1	1	0	0	0	0	0	1	1	3	1							46	1.7	1.1	9	28	53	96	0.6	8.6	0.9	174	7	2	1	3	1.00	.00	.00	.00	.00	1.00	.00	.00	1.00	.00
900	303261	28	1.00	1	3	1	1	1	1	1	1	1	1	0	0	1	2								44	1.69	1.9	11.8	28	57	159	0.8	14.5	0.4	347	10	0	1	3	1.00	.00	.00	.00	.00	1.00	.00	.00	1.00	.00
901	230869	5	1.00	1	4	1	1	1	1	0	1	0	0	1	0	2		1	1						59	1.7	3.3	5.8	65	23	39		12	0.7	231	18	2	1	1	1.00	.00	.00	.00	1.00	.00	.00	.00	.00	.00
902	230869	35	1.00	1	12	1	1	1	1	0	1	1	0	0	0	1	2	1	1						48	1.68	2.6	6.8	32	18	70			1.4	60	4	2	1	1	1.00	.00	.00	.00	1.00	.00	.00	.00	.00	.00
903	209930	23	1.00	1	6	1	1	1	1	0	0	0	0	0	0	1	1								43	1.7	2	10.5	52	148	490	2.4	12.4	0.5	48	3	0	1	3	.00	.00	.00	.00	.00	.00	.00	.00	.00	.00
904	232642	21	1.00	1	4	1	0	1	1	1	0	0	0	0	0	1	3								50	1.7	1.7	11.2	67	110	210		20.2	1.1	89	9	0	1	1	.00	.00	.00	.00	.00	.00	.00	.00	.00	.00
905	174012	30	1.00	1	8	1	1	1	1	0	0	0	0	0	0	1	4								44	1.68	2	7	66	21	55		13.8	0.9	161	8	0	1	3	1.00	.00	.00	.00	.00	1.00	.00	.00	.00	.00
907	216000	18	1.00	1	12	1	1	1	1	1	0	0	0	1	0	1	2								45	1.58	1.5	8	66	31	46	0.5	11.8	0.7	177	4	5	1	1	1.00	.00	.00	.00	1.00	.00	.00	.00	.00	.00
908	272788	23	1.00	1	8	1	1	1	1	0	0	0	0	0	0	1	3	1	1						43	1.66	0.8	7.3	55	58	146	0.5	8.7	0.7	82	5	2	1	3	.00	.00	.00	.00	.00	.00	.00	.00	.00	.00
909	310651	27	1.00	1	4	1	1	1	1	0	1	1	0	0	0	1	3								49	1.75	2.8	9	42	73	195	1.3	16.4	1	216	6	0	1	3	.00	.00	.00	.00	.00	.00	.00	.00	.00	.00
910	311955	22	1.00	1	4	1	1	1	1	0	1	0	0	0	0	1	1	1							54	1.7	1.5	14	128	40	95	0.6	11.9	1.1	228	10	5	1	3	1.00	.00	.00	.00	.00	1.00	.00	.00	.00	.00
911	247858	23	1.00	1	12	1	1	1	1	0	1	0	1	1	0	1	1	1			1				49	1.78	2.5	12.5	62	28	103	0.6	12	0.7	189	8	6	5	3	1.00	1.00	.00	.00	.00	1.00	1.00	1.00	.00	.00
912	211107	18	1.00	1	12	1	1	1	0	0	0	1	0	0	0	1	2	1	1						47	1.69	1.4	7.7	35	32	76	0.8	14.6	1.1	264	10	2	1	3	1.00	1.00	.00	.00	1.00	1.00	.00	.00	.00	.00
914	235583	22	1.00	1	8	1	1	1	1	0	1	0	1	0	1	1	1								48	1.65	2.6	9.2	66	34	68		9.2	0.7	104	13	3	1	3	1.00	.00	.00	.00	.00	1.00	.00	.00	.00	.00
915	217692	23	1.00	1	4	1	1	1	1	1	0	0	0	0	0	1	4	1							45	1.58	2	9.1	90	68	199	1	11.5	0.9	271	5	7	1	3	1.00	.00	.00	.00	1.00	.00	.00	.00	.00	.00
917	212916	29	1.00	1	12	1	1	1	1	1	0	0	0	0	0	1	3	1							51	1.71	1.5	8	59	66	107	1.6	17.5	0.7	114	12	3	1	1	1.00	.00	.00	.00	1.00	.00	.00	.00	.00	.00
918	206060	23	1.00	1	3	1	1	1	1	0	0	0	0	0	0	2		1	1						50	1.7	2.1	11.9	27	89	232	1.5	17.5	0.4	325	3	2	1	3	1.00	.00	.00	.00	1.00	.00	.00	.00	.00	.00
919	225897	18	1.00	1	8	1	1	1	1	1	0	0	0	0	0	1	1	1	1						43	1.7	2.2	8.6	216	86	242		6.5	0.7	127	0	2	1	3	1.00	.00	.00	.00	1.00	.00	.00	.00	.00	.00
920	212793	30	1.00	1	36	1	1	1	1	0	1	0	0	1	0	1	5								58	1.78	2	8.3	137	13	39	0.9	15.3	0.8	97	14	0	1	1	1.00	.00	.00	.00	1.00	1.00	.00	.00	.00	.00
921	217120	25	1.00	0	12	1	1	1	1	0	0	1	0	0	0	1	3								51	1.68	1.1	8.7	107	46	89	1.2	11.2	0.8	141	11	0	1	3	1.00	.00	.00	.00	1.00	.00	.00	.00	.00	.00
922	225012	24	1.00	1	4	1	1	1	1	0	1	0	0	1	0	1	1								52	1.7	1.9	10.2	124	161	154		31	1.6	325	10	0	1	3	1.00	1.00	1.00	.00	1.00	.00	.00	.00	.00	.00
923	235769	25	1.00	1	12	1	1	1	1	0	0	1	0	0	0	2		1							55	1.71	1.5	6	45	21	38	1.3	17.3	0.9	253	19	2	3		.00	.00	.00	.00	.00	.00	.00	.00	.00	.00
924	174896	17	1.00	1	2	1	1	1	1	0	0	0	0	0	0	1	3								55	1.75	1.6	8.2	52	28	65	0.38		0.2	44	15	0	1	3	1.00	.00	.00	.00	1.00	.00	.00	.00	.00	.00
925	232195	50	1.00	1	1	1	1	1	1	0	1	1	1	1	0	1	6	1							48	1.57	0.5	6.7	89	59	196		15.6	0.8	233	18	7	1	3	1.00	.00	.00	.00	1.00	.00	.00	1.00	.00	.00
926	232195	20	1.00	1	4	1	1	1	1	0	0	0	0	0	0	1	2	1							45	1.65	0.6	8.1	38	42	68	0.8	12.8	1	70	5	2	1	3	1.00	.00	.00	.00	1.00	1.00	.00	.00	.00	.00
928	176952	19	1.00	0	2	1	1	1	1	0	0	1	0	0	0	1	1								43	1.64	2.8	8.3	107	59	147			0.6	43	11	0	1	1	1.00	.00	.00	.00	1.00	1.00	.00	.00	.00	.00
930	217050	31	1.00	1	7	1	1	1	1	0	0	0	0	1	0	1	3								45	1.68	2.6	10.6	69	74	130		8.1	0.8	199	5	0	1	1	1.00	.00	.00	.00	1.00	.00	.00	.00	.00	.00
931	175029	22	1.00	1	2	1	1	1	1	0	1	0	0	1	0	1	2	1							61	1.78	1.2	8.2	46	102	245			1	68	5	3	1	3	1.00	.00	.00	.00	1.00	.00	.00	.00	.00	.00
933	182443	20	1.00	1	4	1	1	1	1	0	0	0	0	0	0	1	3								49	1.69	2.2	9	65	15	21		22	1	54	2	0	1	3	1.00	.00	.00	.00	1.00	1.00	.00	.00	.00	.00
934	214284	25	1.00	1	5	1	1	1	1	0	1	1	0	0	0	1	1	1	1						46	1.7	4.2	5	123	10	24	0.6	6.7	1	127	8	7	1	1	1.00	.00	.00	.00	1.00	1.00	.00	.00	.00	.00
935	178161	20	1.00	1	16	1	1	1	1	0	0	0	0	0	0	1	2								46	1.7	1.3	7.7	206	116	216		7.6	0.7	231	8	0	1	3	1.00	.00	.00	.00	1.00	.00	.00	.00	.00	.00
936	215148	23	1.00	1	16	1	1	1	1	0	0	0	1	0	0	1	4	1							44	1.67	3.1	10	60	26	46	0.8	17.5	0.8	298	10	3	1	3	1.00	.00	.00	.00	1.00	.00	.00	.00	.00	.00
938	181067	19	1.00	1	2	1	1	1	1	0	0	0	0	1	0	1	2								47	1.75	1.4	9.5	78	42	48		19	1.4	432	7	0	1	3	1.00	.00	.00	.00	1.00	.00	.00	.00	.00	.00
940	180683	28	1.00	1	3	1	1	1	1	0	1	0	0	1	0	1	2								47	1.7	1.6	8.5	61	18	34			0.3	7	7	0	1	1	1.00	.00	1.00	.00	1.00	.00	.00	.00	.00	.00
942	187046	30	1.00	1	16	1	1	1	1	0	1	0	0	0	0	1	4	1	1						50	1.65	1.3	9.9	98	25	63		11	0.7	119	4	2	1	3	1.00	.00	.00	.00	1.00	.00	.00	.00	.00	.00
943	183222	20	1.00	1	2	1	1	1	1	0	1	0	0	0	0	1	1								43	1.65	1.3	7.5	17	25	100	0.9	14.9	0.7	218	9	0	1	3	1.00	.00	.00	.00	1.00	.00	.00	.00	.00	.00
945	225063	22	1.00	1	12	1	1	1	1	0	1	0	0	1	0	1	3	1							45	1.55	2.2	10.6	107	40	70	1.1	5.6	0.5	74	12	3	1	1	1.00	.00	.00	.00	1.00	1.00	.00	.00	.00	.00
946	173909	18	1.00	1	3	1	1	1	1	0	0	0	0	0	0	1	6								51	1.7	2	10.2	88	35	41		15.6	0.9	76	14	2	1	3	1.00	.00	.00	.00	1.00	1.00	.00	.00	.00	.00
947	227616	25	1.00	1	8	1	1	1	1	0	0	1	0	1	0	1	3								47	1.7	1	7.5	43	26	175		15.4	0.9	305	12	0	1	3	1.00	.00	.00	.00	1.00	.00	.00	.00	.00	.00
948	229567	13	1.00	1	6	1	1	1	1	0	1	1	0	1	0	1	3								48	1.76	1.5	10.2	129	80	118	0.6	12	0.9	216	16	0	1	3	1.00	.00	.00	.00	1.00	.00	.00	.00	1.00	.00
949	215882	28	1.00	1	8	1	1	1	1	0	1	0	0	0	0	1	1	1				1			49	1.7	1	5	3	28	73		10.8	0.9	372	8	7	1	3	1.00	.00	.00	.00	1.00	.00	.00	.00	.00	.00
950	224454	30	1.00	1	12	1	1	1	1	1	0	1	0	1	0	1	1								43	1.68	0.6	4.7	26	49	103	0.7	16.1	1.1	134	13	0	1	1	1.00	.00	.00	.00	1.00	.00	.00	.00	.00	.00
951	173803	21	1.00	1	2	1	1	1	1	0	0	0	0	0	1	1	2								44	1.71	2.6	9.4	23	110	380	0.2	37.9	1.1	150	7	0	1	3	1.00	.00	.00	.00	1.00	.00	.00	.00	.00	.00
952	233085	25	1.00	1	8	1	1	1	1	1	1	0	0	0	0	1	1								50	1.7	1.7	11.5	77	369	128		11	0.7	141	8	0	1	1	1.00	.00	.00	.00	1.00	.00	.00	.00	.00	.00
953	174544	20	1.00	1	8	1	1	1	1	0	0	1	0	1	0	2		1							45	1.6	1.6	9.5	70	41	36	0.86		0.5	68	9	2	1	3	1.00	.00	.00	.00	1.00	.00	.00	.00	.00	.00
954	184873	24	1.00	1	3	1	1	1	1	0	0	0	0	0	0	1	1								45	1.65	1.1	7	19	171	124	0.8	28.8	0.6	99	6	0	1	1	1.00	.00	.00	.00	1.00	.00	.00	.00	.00	.00
955	214008	24	1.00	1	8	1	1	1	1	1	0	0	0	1	0	1	2								45	1.68	1.3	8.6	105	247	192	0.4	18.3	1	201	5	0	1	3	1.00	.00	.00	.00	1.00	.00	.00	.00	.00	.00
956	181982	24	1.00	1	8	1	1	1	1	0	0	1	0	0	0	1	2								43	1.68	1.3	10.6	104	77	174	1	11.5	0.5	179	10	0	1	3	1.00	.00	.00	.00	1.00	.00	.00	.00	.00	.00
957	183589	23	1.00	1	4	1	1	1	1	1	0	1	1	0	0	1		1							48	1.68	2.5	6.9	44	45	198	2.6	32.5	0.13	149	15	3	1	3	1.00	.00	.00	.00	1.00	.00	.00	.00	.00	.00
959	239115	44	1.00	0	2	1	1	1	1	1	1	0	0	1	0	1	4								57	1.79	3.1	13.4	102	63	52		9	1	134	7	0	1	3	1.00	.00	.00	.00	1.00	.00	.00	1.00	.00	.00
960	173386	18	1.00	1	2	1	1	1	1	1	1	1	0	0	0	1	2								46	1.63	2.1	8.9	81	31	131	1.1	31.3	1.2	170	6	0	1	3	1.00	.00	.00	.00	1.00	1.00	.00	.00	.00	.00
962	172168	30	1.00	1	3	1	1	0	1	0	1	0	0	0	0	1	2								48	1.68	1.2	5.6	4	64	156	0.8	31.1	1.1	763	4	0	1	3	1.00	.00	.00	.00	1.00	.00	.00	.00	.00	.00
963	225670	17	1.00	1	4	1	0	0	1	0	1	0	0	1	0	1	1								46	1.67	1.7	5.6	34	27	114	1.1	19.3	0.9	194	9	0	1	3	1.00	.00	.00	.00	1.00	.00	.00	.00	1.00	.00
964	173128	20	1.00	1	16	1	1	1	1	0	1	0	0	0	0	1	6								48	1.68	1.3	7	113	31	44		19	0.9	202	6	0	1	1	1.00	.00	.00	.00	1.00	.00	.00	.00	.00	.00
965	218248	20	1.00	0	12	1	1	1	1	0	1	0	0	0	0	1	2	1						1	45	1.69	2.4	5.1	63	87	101	0.9	7.4	0.6	181	6	2	1	1	1.00	.00	.00	.00	1.00	.00	.00	.00	.00	.00
967	177976	25	1.00	0	4	1	1	1	1	0	0	0	0	0	0	2									43	1.58	0.4	7.1	58	41	62		17.6	0.7	146	12	0	1	3	1.00	.00	.00	.00	1.00	.00	.00	.00	.00	.00
968	226170	26	1.00	1	12	1	1	1	1	0	1	0	0	1	0	1	4								53	1.7	1.9	9.4	91	32	56	1.1	13.7	0.8	184	18	0	1	3	1.00	.00	.00	.00	1.00	.00	.00	.00	.00	.00
969	217009	22	1.00	1	12	1	1	1	0	0	1	0	0	1	0	1	2	1						1	49	1.78	0.8	7.4	54	18	47		9.5	0.8	194	20	2	1	1	1.00	.00	.00	.00	1.00	.00	.00	.00	.00	.00
970	172309	23	1.00	1	4	1	1	1	1	0	0	1	0	0	0	1	1	1					1		55	1.77	1	6.3	45	38	102		16.2	1.1	229	8	2	5	3	1.00	.00	.00	.00	1.00	.00	.00	1.00	.00	.00
971	226241	23	1.00	1	4	1	1	1	1	0	0	0	0	1	0	1	1	1	1						45	1.7	1.1	5	91	47	175	0.5	17.5	1.1	335	8	2	1	3	1.00	.00	.00	.00	1.00	.00	.00	1.00	.00	.00
972	180578	20	1.00	1	3	1	1	1	1	0	1	0	0	0	0	1	3	1							49	1.68	1.2	6.8	98	30	92	1.46		0.6	24	17	0	1	1	1.00	.00	.00	.00	1.00	.00	.00	.00	.00	.00
973	174836	20	1.00	1	20	1	1	1	1	0	1	0	0	0	0	1	1								44	1.62	1.8	11.2	86	28	66			0.5	35	9	0	1	3	1.00	.00	.00	.00	1.00	1.00	.00	.00	.00	.00
974	179039	21	1.00	1	8	1	1	1	1	0	1	0	0	0	0	1	1	1							43	1.62	1.7	6.6	45	20	48		8.4	0.9	160	4	2	1	3	1.00	.00	.00	.00	1.00	1.00	.00	.00	.00	.00
975	181307	27	1.00	1	4	1	1	1	1	1	0	1	0	0	0	1	2	1						1	53	1.65	2.3	4.9	45	29	58	1	13	0.6	204	9	7	1	3	1.00	.00	.00	.00	1.00	1.00	.00	.00	.00	.00
976	100146	19	1.00	1	2	1	1	1	1	0	1	1	0	0	0	1	2								43	1.68	5.3	6.8	68	9	35		12.9	0.7	176	10	0	1	1	1.00	.00	.00	.00	1.00	.00	.00	.00	.00	.00
977	253662	18	1.00	1	1	1	1	1	1	0	0	0	0	0	0	1	4								50	1.71	2.1	10	84	68	57		27.9	0.85		20	0	1	3	1.00	.00	.00	.00	1.00	1.00	.00	1.00	.00	.00
979	173955	19	1.00	0	8	1	1	1	1	0	0	0	0	0	0	1	6								49	1.74	1.2	8.4	95	53	64		13.6	0.9	107	13	0	1	3	1.00	.00	.00	.00	1.00	.00	.00	.00	.00	.00
980	181148	21	1.00	0	4	1	0	0	1	0	0	0	0	0	0	1	1								46	1.68	1.7	10	36	47	121		14	0.5	256	1	0	1	3	1.00	.00	.00	.00	1.00	.00	.00	.00	.00	.00
981	210028	15	1.00	1	8	1	1	1	1	1	1	1	0	0	0	1	2								47	1.64	2	11.1	128	53	81	0.7	14.8	0.7	129	21	0	1	1	1.00	.00	.00	.00	1.00	.00	.00	.00	.00	.00
982	210135	38	1.00	1	12	1	1	1	1	0	1	0	0	0	0	1	1	1	1						52	1.76	2.2	10.6	51	56	153	1.5	9.4	0.8	551	8	2	1	2	1.00	.00	.00	.00	1.00	.00	.00	.00	1.00	.00
984	233832	26	1.00	1	12	1	1	1	1	1	0	1	0	0	0	1	5								45	1.75	2.8	9	67	34	39	0.6	13.6	0.6	38	14	0	1	1	.00	.00	.00	.00	.00	.00	.00	.00	.00	.00
987	520223	23	1.00	1	4	1	1	1	1	0	0	1	0	0	0	1	1								47	1.76	2.9	6.7	63	22	66		17.2	1	173	12	0	4		1.00	.00	.00	.00	.00	.00	.00	.00	.00	1.00
988	821022	30	1.00	0	12	1	1	1	1	0	0	1	0	0	0	2									47	1.64	4	9.1	78	30	54		16	1	32	20	0	4		1.00	.00	.00	.00	.00	.00	.00	.00	.00	1.00
989	191409	20	1.00	1	8	1	1	1	1	0	0	0	0	0	0	1	1								55	1.75	3.9	11.3	117	16	21	1	13.6	0.7	191	5	0	1	1	.00	.00	.00	.00	.00	.00	.00	.00	.00	.00
990	230620	25	1.00	1	16	1	1	1	1	1	1	0	0	1	0	1	6								46	1.62	2.3	11	90	12	26		9.9	0.9	223	15	2	1	1	1.00	.00	.00	.00	1.00	.00	.00	.00	.00	.00
995	232725	37	1.00	1	12	1	1	1	1	1	1	0	0	1	0	1	4								46	1.74	8	5.9	47	16	76	0.9	9.7	0.6	186	8	0	1	3	1.00	.00	.00	.00	1.00	.00	.00	1.00	.00	.00
1000	214593	18	1.00	0	4	1	1	0	1	1	0	0	0	0	0	1	1								49	1.7	2.1	11.6	89	138	98	1.2	11	0.5	148	18	0	1	1	.00	.00	.00	.00	.00	.00	.00	.00	.00	.00
1001	251809	25	1.00	1	4	1	1	0	1	1	0	1	0	0	0	1	1								51	1.69	1.8	17.1	30	77	125	0.6	30.3	1	241	2	0	1	3	1.00	.00	.00	.00	.00	1.00	.00	1.00	1.00	.00
[truncated: 11 more columns]
